# Supplementary material for: Crystal structure of ethyl 2-(2-fluoro­benzyl­idene)-5-(4-fluoro­phen­yl)-7-methyl-3-oxo-2,3-di­hydro-5H-1,3-thia­zolo[3,2-a]pyrimidine-6-carb­oxy­late
Source: Acta Crystallogr Sect E Struct Rep Online. 2014 Nov 19;70(Pt 12):o1270–1. doi: 10.1107/S1600536814025008 (PMC4257371; doi:10.1107/S1600536814025008)
Supplement: Supplementary file 2 [file e-70-o1270-Isup2.hkl]

#
# h,k,l, Fc-squared, Fo-squared, sigma(Fo-squared) and status flag
#
data_I
_shelx_title ' nkni in C 2/c'
_shelx_refln_list_code          4
_shelx_F_calc_maximum      436.58
_exptl_crystal_F_000      1824.00
_reflns_d_resolution_high  0.8409
 
loop_
 _symmetry_equiv_pos_as_xyz
 'x, y, z'
 '-x, y, -z+1/2'
 'x+1/2, y+1/2, z'
 '-x+1/2, y+1/2, -z+1/2'
 '-x, -y, -z'
 'x, -y, z-1/2'
 '-x+1/2, -y+1/2, -z'
 'x+1/2, -y+1/2, z-1/2'
 
_cell_length_a    24.7458
_cell_length_b     9.6879
_cell_length_c    16.7570
_cell_angle_alpha  90.000
_cell_angle_beta   92.022
_cell_angle_gamma  90.000
 
_shelx_F_squared_multiplier     1.000
 
loop_
 _refln_index_h
 _refln_index_k
 _refln_index_l
 _refln_F_squared_calc
 _refln_F_squared_meas
 _refln_F_squared_sigma
 _refln_observed_status
   2   0   0    30012.55    28032.32    798.44 o
   4   0   0     4044.47     4173.68     72.46 o
   6   0   0    52116.69    52770.32   1111.78 o
  10   0   0    55625.94    57544.55   1158.55 o
  12   0   0     1085.44     1016.03     39.76 o
  14   0   0    19726.97    21064.68    437.39 o
  16   0   0    51268.16    55143.83   1118.87 o
  18   0   0       17.84       32.91      9.32 o
  20   0   0    14083.09    14429.64    314.49 o
  22   0   0      514.45      481.66     27.72 o
  24   0   0     3077.86     3080.29    133.25 o
  26   0   0     1554.66     1427.97     83.84 o
  28   0   0     1147.81     1281.59     82.30 o
   1   1   0    28454.32    26929.22   1343.10 o
   3   1   0      976.84      893.99     36.15 o
   5   1   0       17.42       12.75      2.48 o
   7   1   0    12485.40    12483.85    162.85 o
   9   1   0    10349.46    11244.01    148.36 o
  11   1   0    11871.67    13201.74    174.42 o
  13   1   0      199.79      220.84      7.50 o
  15   1   0      240.35      177.70     10.51 o
  17   1   0       90.13      117.03     14.55 o
  19   1   0      846.47      796.88     28.42 o
  21   1   0    12935.27    13658.38    246.54 o
  23   1   0      902.88      904.29     36.23 o
  25   1   0      103.86      114.17     18.92 o
  27   1   0      266.88      297.65     28.28 o
  29   1   0        4.44       13.51     11.50 o
   0   2   0    45336.88    44527.68   1437.00 o
   2   2   0        7.80        5.80      2.45 o
   4   2   0     4404.03     4486.99     68.11 o
   6   2   0      246.56      247.64      7.48 o
   8   2   0    12501.54    13034.31    171.12 o
  10   2   0    21418.10    23386.10    338.86 o
  12   2   0     3041.37     3334.89     56.49 o
  14   2   0      185.75      155.78      7.89 o
  16   2   0       43.09       67.01      5.81 o
  18   2   0      218.28      203.69     19.79 o
  20   2   0       59.05       38.01      9.83 o
  22   2   0       87.33       76.83     11.41 o
  24   2   0      385.97      380.57     22.06 o
  26   2   0      211.56      204.24     18.90 o
  28   2   0       37.13       75.74     16.54 o
   1   3   0      602.26      581.01     15.84 o
   3   3   0     4241.11     4304.96     77.10 o
   5   3   0     1930.75     2090.13     35.39 o
   7   3   0    21713.06    22521.77    292.04 o
   9   3   0      254.25      247.63     18.75 o
  11   3   0    10775.68    12293.89    164.28 o
  13   3   0      715.43      507.62     15.06 o
  15   3   0     5169.08     5101.38     84.67 o
  17   3   0     1426.53     1240.88     28.76 o
  19   3   0     2364.36     2245.03     59.34 o
  21   3   0      724.15      676.87     27.96 o
  23   3   0     2144.81     1968.08     55.46 o
  25   3   0       83.12       76.59     12.48 o
  27   3   0      313.73      299.97     22.80 o
   0   4   0    14707.85    12562.50   1135.07 o
   2   4   0     1400.34     1367.60     22.05 o
   4   4   0      167.55       64.65     27.56 o
   6   4   0     1702.65     1408.54     27.06 o
   8   4   0     1433.94     1443.77     25.46 o
  10   4   0       73.95       72.10      9.20 o
  12   4   0     2040.63     2242.63     42.40 o
  14   4   0       50.33       54.97      6.20 o
  16   4   0        5.18       14.17      7.72 o
  18   4   0     1145.87     1145.08     36.20 o
  20   4   0      115.76       71.45     11.12 o
  22   4   0      186.53      126.18     14.55 o
  24   4   0      270.82      243.50     22.89 o
  26   4   0      656.86      638.49     30.87 o
   1   5   0    13384.59    13336.21    687.26 o
   3   5   0     4628.61     4785.63    119.68 o
   5   5   0      225.24      149.18     47.20 o
   7   5   0      591.29      569.40     15.49 o
   9   5   0     1798.75     1642.17     29.47 o
  11   5   0        1.17       20.47     17.34 o
  13   5   0       49.24       61.94      5.95 o
  15   5   0      830.92      725.97     31.80 o
  17   5   0      210.30      236.97     12.59 o
  19   5   0        0.29       -4.31      5.87 o
  21   5   0     1065.12      964.69     35.48 o
  23   5   0     1343.56     1375.66     54.18 o
  25   5   0     1414.04     1340.13     63.10 o
   0   6   0     1591.49     1311.18     39.98 o
   2   6   0     1763.38     1459.60     43.03 o
   4   6   0     1487.01     1547.59     27.96 o
   6   6   0     1105.85      945.83     76.73 o
   8   6   0     2181.84     1998.97     39.96 o
  10   6   0       71.41       83.94      6.79 o
  12   6   0      109.01      100.63     10.91 o
  14   6   0        3.04        0.85      4.08 o
  16   6   0       62.91       45.76      7.20 o
  18   6   0      182.33       88.20     12.17 o
  20   6   0       56.81       48.77     10.43 o
  22   6   0        3.06       -1.11     12.23 o
  24   6   0      679.52      636.80     31.48 o
   1   7   0      301.85      215.59      8.82 o
   3   7   0       41.92       31.15      4.06 o
   5   7   0       15.00       39.02     11.61 o
   7   7   0    13127.26    13602.76    241.45 o
   9   7   0      856.49      738.60     21.27 o
  11   7   0     1714.97     1754.94     38.12 o
  13   7   0      714.54      812.12     24.23 o
  15   7   0      425.11      374.22     19.43 o
  17   7   0       17.31       33.85      7.10 o
  19   7   0      528.31      414.21     30.22 o
  21   7   0      767.76      714.63     31.82 o
  23   7   0      641.49      663.09     31.75 o
   0   8   0     2758.37     2414.45     67.03 o
   2   8   0     2079.50     2032.85     41.71 o
   4   8   0      612.58      621.01     17.09 o
   6   8   0     6870.69     7383.01    119.07 o
   8   8   0    12667.94    13295.51    265.77 o
  10   8   0     5983.21     6359.14    186.96 o
  12   8   0     1204.99     1274.62     32.18 o
  14   8   0     3021.98     3252.97     73.93 o
  16   8   0     2507.32     2579.92     55.26 o
  18   8   0      849.20      937.16     33.06 o
  20   8   0      579.89      529.68     33.84 o
   1   9   0      613.44      565.74     27.83 o
   3   9   0      185.23      151.95     14.23 o
   5   9   0     2321.03     2398.47     63.56 o
   7   9   0     5005.08     4766.94    280.99 o
   9   9   0     1742.69     1778.72     47.72 o
  11   9   0     1031.68     1102.60     30.51 o
  13   9   0     1187.65     1267.79     40.93 o
  15   9   0     2297.86     2768.69     68.55 o
  17   9   0        4.41        1.25      7.00 o
   0  10   0       64.36       69.64     18.22 o
   2  10   0      260.14      250.53     26.02 o
   4  10   0      302.52      250.24     24.24 o
   6  10   0      113.83      124.27     18.53 o
   8  10   0       43.65       34.71     11.03 o
  10  10   0     1852.16     2174.68     69.71 o
  12  10   0        0.24       17.76     13.28 o
  14  10   0       19.54       50.65     17.60 o
   1  11   0     1206.77     1157.57     61.22 o
   3  11   0      638.77      694.16     35.31 o
   5  11   0       38.40       30.30     14.13 o
   7  11   0      201.62      162.19     64.00 o
 -29   1   1       24.23       24.96     25.17 o
 -27   1   1       21.43       25.08     11.61 o
 -25   1   1     1168.13     1249.64     53.82 o
 -23   1   1     2025.76     2002.26     69.02 o
 -21   1   1      439.66      385.92     20.91 o
 -19   1   1     1333.47     1199.27     36.53 o
 -17   1   1      164.13      112.92     11.11 o
 -15   1   1      718.54      745.92     18.61 o
 -13   1   1     2643.83     2787.63     82.82 o
 -11   1   1     4269.66     4536.00     64.20 o
  -9   1   1     5881.21     6211.69     95.16 o
  -7   1   1     7876.37     7760.41    115.68 o
  -5   1   1    10587.42     8941.99   1370.67 o
  -3   1   1     5152.17     4639.57    166.55 o
  -1   1   1     9961.56    10069.55    146.53 o
   1   1   1       43.25       34.56      4.16 o
   3   1   1       36.84       25.33      3.24 o
   5   1   1    10390.04    10126.94    186.02 o
   7   1   1    14110.89    14797.89    192.20 o
   9   1   1     3963.27     4011.68     56.63 o
  11   1   1     1376.06     1292.98     22.47 o
  13   1   1     2735.37     2960.13     45.41 o
  15   1   1      245.75      144.22      6.52 o
  17   1   1      228.53      183.54     11.81 o
  19   1   1     3077.69     3274.49     62.31 o
  21   1   1     1855.98     1967.60     44.65 o
  23   1   1      690.31      659.13     28.01 o
  25   1   1      522.64      517.50     26.37 o
  27   1   1       58.84       80.92     13.06 o
  29   1   1      238.35       46.38     68.33 o
 -28   2   1      206.28      184.77     24.54 o
 -26   2   1      509.46      515.33     33.81 o
 -24   2   1      119.03       92.61     16.33 o
 -22   2   1      636.30      609.93     27.76 o
 -20   2   1     5036.69     5052.32    105.13 o
 -18   2   1       55.98       66.22      9.52 o
 -16   2   1       33.51       66.77      7.31 o
 -14   2   1     2135.51     2158.29     40.81 o
 -12   2   1     3733.26     4281.36     70.29 o
 -10   2   1     1187.69      985.95     26.30 o
  -8   2   1      189.23      124.92     21.54 o
  -6   2   1     3236.08     3118.57     64.50 o
  -4   2   1        7.79        7.30      1.70 o
  -2   2   1     2568.43     2632.77     41.38 o
   0   2   1     1299.07     1247.29     29.86 o
   2   2   1     2658.27     2262.11     59.50 o
   4   2   1     2232.39     2165.68     36.65 o
   6   2   1      422.05      400.85     12.64 o
   8   2   1     9507.58    10515.49    126.64 o
  10   2   1     6570.32     7316.58     99.56 o
  12   2   1     5337.88     5439.55     76.90 o
  14   2   1      751.32      645.21     15.06 o
  16   2   1        1.14        9.70      3.17 o
  18   2   1     2522.29     2465.87     58.50 o
  20   2   1     1202.91     1279.58     39.11 o
  22   2   1      233.19      230.51     17.25 o
  24   2   1     1802.16     1762.07     51.84 o
  26   2   1      367.41      407.29     24.18 o
  28   2   1       21.57       15.72      8.01 o
 -27   3   1       12.56       50.11     15.54 o
 -25   3   1       95.02      101.27     14.39 o
 -23   3   1     1176.94     1219.43     41.03 o
 -21   3   1     2167.01     2143.02     69.55 o
 -19   3   1     4352.76     4632.36     97.33 o
 -17   3   1     4359.14     4361.44     75.83 o
 -15   3   1     5585.29     5685.21     93.18 o
 -13   3   1      544.09      369.94     18.25 o
 -11   3   1     1279.98     1205.89     83.12 o
  -9   3   1      844.79      872.13     17.20 o
  -7   3   1    24059.64    24300.47    314.86 o
  -5   3   1     7735.98     7551.46    101.63 o
  -3   3   1     6525.92     6878.52    103.36 o
  -1   3   1    18059.51    17738.48    229.75 o
   1   3   1    15005.26    14733.86    174.63 o
   3   3   1     6730.57     6549.80    157.07 o
   5   3   1      467.42      317.65      7.99 o
   7   3   1     1558.12     1607.59    103.56 o
   9   3   1    79806.70    87617.91   1246.65 o
  11   3   1     6024.48     6405.42     89.19 o
  13   3   1       10.07       20.78      3.93 o
  15   3   1      564.74      464.20     14.90 o
  17   3   1     8299.99     8345.15    155.70 o
  19   3   1     3165.42     3233.88     83.68 o
  21   3   1        8.01       18.13      7.01 o
  23   3   1     1403.46     1459.77     78.65 o
  25   3   1     3094.56     3237.99     83.17 o
  27   3   1      353.57      338.11     28.03 o
 -26   4   1     2238.14     2293.16     66.03 o
 -24   4   1        5.00       16.94      8.25 o
 -22   4   1     1678.39     1871.90     66.02 o
 -20   4   1     1198.97     1189.74     55.46 o
 -18   4   1     2816.76     2849.11     55.41 o
 -16   4   1      341.42      323.61     13.60 o
 -14   4   1     6233.87     6133.96    129.82 o
 -12   4   1       64.60       44.17      5.93 o
 -10   4   1      235.69      262.12      9.09 o
  -8   4   1     1290.71     1198.09     22.32 o
  -6   4   1      911.99      702.44     14.85 o
  -4   4   1     1547.71     1715.78     43.01 o
  -2   4   1      161.77      160.31      5.13 o
   0   4   1     3197.84     2794.37     31.54 o
   2   4   1     6599.31     6435.16     87.77 o
   4   4   1        6.62       12.55      2.25 o
   6   4   1      429.37      413.79     11.55 o
   8   4   1     5568.25     5367.23     84.95 o
  10   4   1     4908.21     5008.74     80.58 o
  12   4   1      371.53      418.28     15.07 o
  14   4   1      865.79      823.33     21.69 o
  16   4   1     2216.60     1915.63     39.91 o
  18   4   1     2855.09     2639.42     62.78 o
  20   4   1       34.21       28.99      7.98 o
  22   4   1       72.41       45.80      9.57 o
  24   4   1        5.19        3.11      6.88 o
  26   4   1      338.63      327.69     28.36 o
 -25   5   1     1282.38     1315.12     55.93 o
 -23   5   1        0.37        4.51      8.01 o
 -21   5   1      195.19      198.68     17.46 o
 -19   5   1      212.59      191.83     19.38 o
 -17   5   1        0.03        7.26      4.90 o
 -15   5   1     1413.49     1103.74    245.18 o
 -13   5   1     1647.85     1492.90     29.06 o
 -11   5   1     1015.91     1008.59     21.65 o
  -9   5   1    12362.56    14275.41    191.16 o
  -7   5   1       21.14       35.58      4.23 o
  -5   5   1       52.04       39.93      4.21 o
  -3   5   1      214.10      291.86      7.95 o
  -1   5   1     1256.85     1567.64     38.92 o
   1   5   1     8844.41     8801.93     98.86 o
   3   5   1     2181.13     2264.69     35.84 o
   5   5   1       20.40       26.61      3.77 o
   7   5   1      436.79      356.36     12.75 o
   9   5   1       46.23       17.84      3.55 o
  11   5   1     1563.23     1541.46     31.80 o
  13   5   1      124.25      120.56      8.75 o
  15   5   1      370.17      273.42     68.17 o
  17   5   1     2653.83     2404.55     49.05 o
  19   5   1     2802.34     2555.11     63.32 o
  21   5   1       11.37       39.40     16.82 o
  23   5   1      244.06      265.85     20.60 o
  25   5   1      180.19      156.49     17.43 o
 -24   6   1      224.38      202.30     20.56 o
 -22   6   1      386.03      402.75     23.99 o
 -20   6   1     1501.25     1584.05     48.28 o
 -18   6   1      201.38      164.76     15.28 o
 -16   6   1      467.71      432.74     17.09 o
 -14   6   1     4897.75     4885.34     84.93 o
 -12   6   1     5358.76     5365.49     80.77 o
 -10   6   1      112.05      101.62      7.44 o
  -8   6   1     2775.03     2901.77     47.12 o
  -6   6   1     2718.84     2379.12     50.91 o
  -4   6   1     5851.02     5924.20    182.55 o
  -2   6   1     7602.67     8783.41    107.17 o
   0   6   1     3401.96     3316.05     65.08 o
   2   6   1     5264.38     5382.31    105.51 o
   4   6   1     1714.56     1606.62     28.74 o
   6   6   1       23.09       16.64      3.39 o
   8   6   1     1416.50     1285.51     25.44 o
  10   6   1      258.36      188.14      8.97 o
  12   6   1      192.75      205.02     10.89 o
  14   6   1      688.85      605.10     20.48 o
  16   6   1     1129.09     1102.95     29.14 o
  18   6   1     1303.03     1127.17     30.49 o
  20   6   1     2196.84     1957.39     54.66 o
  22   6   1      246.63      265.09     20.45 o
  24   6   1      614.16      738.60     33.73 o
 -23   7   1       59.01       57.15     12.98 o
 -21   7   1      294.16      305.96     21.93 o
 -19   7   1      727.08      850.37     27.23 o
 -17   7   1      726.77      782.05     28.19 o
 -15   7   1      562.42      527.79     19.71 o
 -13   7   1     4004.58     4074.36     82.64 o
 -11   7   1     2209.24     2192.35     44.89 o
  -9   7   1        5.44        7.31      4.28 o
  -7   7   1     3563.70     3485.35     87.93 o
  -5   7   1      312.09      289.92     11.90 o
  -3   7   1     1114.62     1065.23     21.66 o
  -1   7   1     3535.31     3700.73    106.15 o
   1   7   1      277.79      253.45     10.52 o
   3   7   1      196.36      189.60      7.80 o
   5   7   1      229.08      209.05      9.22 o
   7   7   1      756.87      703.38     20.29 o
   9   7   1      505.04      502.32     15.19 o
  11   7   1      929.05      878.88     21.70 o
  13   7   1      798.15      643.51    121.97 o
  15   7   1      414.03      392.10     27.56 o
  17   7   1      445.81      422.95     18.01 o
  19   7   1      406.55      338.50     20.76 o
  21   7   1      441.85      447.90     24.83 o
  23   7   1       91.66       79.47     13.87 o
 -20   8   1      221.44      179.86     18.27 o
 -18   8   1       16.31       30.63      7.85 o
 -16   8   1     2761.22     2911.15     60.54 o
 -14   8   1     1850.37     1999.02     45.29 o
 -12   8   1     1379.87     1350.30     30.35 o
 -10   8   1        7.14       -1.17      5.27 o
  -8   8   1     1253.76     1338.11     32.24 o
  -6   8   1     4429.76     4687.80     70.60 o
  -4   8   1       59.82       41.17      7.69 o
  -2   8   1      144.20       89.23     10.08 o
   0   8   1     1431.42     1397.47     36.71 o
   2   8   1     1567.62     1536.40     39.12 o
   4   8   1      328.68      252.13     19.04 o
   6   8   1      446.82      463.75     13.63 o
   8   8   1     4996.14     5249.57     90.31 o
  10   8   1     6484.18     6902.71    114.87 o
  12   8   1      823.77      842.62     29.55 o
  14   8   1       36.67       36.22      8.49 o
  16   8   1      250.73      231.19     17.08 o
  18   8   1      438.26      371.57     20.90 o
  20   8   1      383.63      346.25     29.10 o
 -17   9   1      634.18      626.13     33.86 o
 -15   9   1       56.09       70.12     14.52 o
 -13   9   1      767.74      722.53     34.38 o
 -11   9   1      367.00      228.90     81.22 o
  -9   9   1     1051.80      964.13     39.19 o
  -7   9   1     1347.90     1198.31     44.36 o
  -5   9   1      589.97      399.98    105.38 o
  -3   9   1       65.63       58.81      8.84 o
  -1   9   1     1972.97     1975.09     60.70 o
   1   9   1     1154.32     1143.60     42.08 o
   3   9   1       21.13       12.64      5.53 o
   5   9   1     1577.58      972.29    496.96 o
   7   9   1     1094.33     1010.88     50.52 o
   9   9   1      236.71      211.34     28.72 o
  11   9   1        0.71        1.69      5.71 o
  13   9   1      689.89      763.81     29.62 o
  15   9   1      465.62      375.20     21.69 o
  17   9   1        1.86       -2.12      7.44 o
 -14  10   1      115.67      113.18     24.40 o
 -12  10   1       27.86       24.09     15.75 o
 -10  10   1      240.51      275.34     22.59 o
  -8  10   1      989.69     1041.45     43.07 o
  -6  10   1      577.68      467.95     27.51 o
  -4  10   1       36.72       32.74     10.42 o
  -2  10   1        2.97       15.55      8.35 o
   0  10   1      282.42      232.21     20.63 o
   2  10   1     2344.35     2332.39     71.57 o
   4  10   1      167.12      152.47     17.68 o
   6  10   1      225.38      242.38     21.39 o
   8  10   1      838.46      773.20     36.14 o
  10  10   1      433.78      397.73     47.56 o
  12  10   1      129.53      178.50     28.57 o
  14  10   1      826.21      915.02     58.52 o
  -7  11   1     1178.76     1404.34     77.20 o
  -5  11   1       76.55       68.83     13.85 o
  -3  11   1      107.35      108.96     16.81 o
  -1  11   1      964.40     1166.36     47.69 o
   1  11   1     1921.73     2001.07     67.52 o
   3  11   1     1055.20     1085.34     45.40 o
   5  11   1      276.50      236.31     52.96 o
   7  11   1      484.41      578.57     44.32 o
 -28   0   2     1615.37     1484.63     88.78 o
 -26   0   2     6553.97     7257.33    260.02 o
 -24   0   2     1036.45     1033.61     65.31 o
 -22   0   2    19253.08    20485.16    622.11 o
 -20   0   2    24474.09    26794.28    793.66 o
 -18   0   2     3360.16     3474.34    132.33 o
 -16   0   2     2093.89     2522.84     63.25 o
 -14   0   2     4453.11     4402.30    101.00 o
 -12   0   2     1661.42     1640.82     45.32 o
 -10   0   2    33501.01    33950.88    691.59 o
  -8   0   2    14970.60    15123.16    312.41 o
  -6   0   2    25811.77    24908.13    507.32 o
  -4   0   2    38661.04    39567.21   1116.99 o
  -2   0   2      690.70      576.71     21.62 o
   0   0   2    12094.50    12440.91    241.29 o
   4   0   2      541.37      516.42     15.22 o
   6   0   2    66026.61    71875.59   1642.13 o
   8   0   2    29673.12    30680.27    620.96 o
  10   0   2    10632.78    12025.33    252.43 o
  12   0   2       26.98       33.77      6.84 o
  14   0   2    17284.81    18673.42    389.51 o
  16   0   2     3730.40     4248.75    103.50 o
  18   0   2    25085.09    26459.03    550.55 o
  20   0   2     2906.28     3193.21    144.83 o
  22   0   2     1632.70     1476.75     52.85 o
  24   0   2     6189.19     6732.13    166.51 o
  26   0   2      811.34      824.10     40.50 o
  28   0   2       60.95       51.11     18.68 o
 -29   1   2       58.33       14.67     26.56 o
 -27   1   2      181.80      212.47     24.89 o
 -25   1   2      169.74      134.41     19.76 o
 -23   1   2      356.90      316.52     32.35 o
 -21   1   2     7490.78     7668.24    183.69 o
 -19   1   2     2142.16     2150.09     67.13 o
 -17   1   2       50.67       53.14     17.22 o
 -15   1   2       17.46       28.79      4.03 o
 -13   1   2     1821.74     1753.36     29.61 o
 -11   1   2     2437.05     2222.41     35.05 o
  -9   1   2        0.54       17.44     11.35 o
  -7   1   2     1238.09     1261.04     27.20 o
  -5   1   2    22022.16    22719.15    646.89 o
  -3   1   2      599.43      473.79     11.46 o
  -1   1   2    78465.27    66670.35   3911.69 o
   1   1   2      185.79      152.36      7.71 o
   3   1   2     2510.15     2481.82     38.91 o
   5   1   2    87347.84    87501.86   1248.78 o
   7   1   2     7702.46     8215.51    109.15 o
   9   1   2      383.40      485.95     10.70 o
  11   1   2     9564.91    10137.40    135.70 o
  13   1   2    16024.91    18003.71    236.73 o
  15   1   2     8019.82     8199.46    128.67 o
  17   1   2     3995.44     3988.30     70.65 o
  19   1   2       10.24        9.25      5.77 o
  21   1   2    10084.60    10299.00    164.84 o
  23   1   2       15.39       26.45      6.78 o
  25   1   2       26.48       19.94      6.70 o
  27   1   2     1158.82     1147.14     42.06 o
  29   1   2       14.05       -1.40      8.85 o
 -28   2   2      809.33      790.10     60.14 o
 -26   2   2       27.25       38.71     13.15 o
 -24   2   2        2.23       18.89     10.59 o
 -22   2   2      875.59      839.77     90.71 o
 -20   2   2       15.95       30.10     10.73 o
 -18   2   2     5829.20     6077.20    119.57 o
 -16   2   2     2493.20     2266.36     44.67 o
 -14   2   2     3294.25     3663.27     80.61 o
 -12   2   2     1076.53     1395.30     28.58 o
 -10   2   2     1454.62     1556.31     29.98 o
  -8   2   2     3151.78     3438.93     65.29 o
  -6   2   2        6.16       -2.94      1.96 o
  -4   2   2      344.63      372.58      8.39 o
  -2   2   2      135.95      138.09      6.42 o
   0   2   2    34472.59    37926.83    682.43 o
   2   2   2     1338.89     1278.37     19.95 o
   4   2   2      986.56      914.07     15.54 o
   6   2   2     2600.78     2513.74     36.13 o
   8   2   2     1273.34     1260.69     20.26 o
  10   2   2    20890.13    22232.90    288.40 o
  12   2   2     5761.45     6014.86     84.39 o
  14   2   2     2717.02     2597.75     41.74 o
  16   2   2     5498.36     5662.70     93.75 o
  18   2   2     3416.87     3458.51     63.82 o
  20   2   2     1738.92     1645.54     38.53 o
  22   2   2      103.25       65.86     12.79 o
  24   2   2     3424.43     3503.00     82.89 o
  26   2   2     1708.00     1668.28     51.77 o
  28   2   2       37.88       17.75      8.04 o
 -27   3   2      550.85      543.29     36.47 o
 -25   3   2      923.73      900.62     45.53 o
 -23   3   2        6.25       21.30     10.69 o
 -21   3   2        1.37       13.10      6.87 o
 -19   3   2       22.43       12.28      6.15 o
 -17   3   2     1601.81     1517.93     52.98 o
 -15   3   2     1070.66     1130.04     26.72 o
 -13   3   2     8768.63     8828.32    136.92 o
 -11   3   2     1148.73     1202.16     31.25 o
  -9   3   2       69.19      104.52      6.34 o
  -7   3   2     3536.96     3673.00     53.42 o
  -5   3   2      280.73      214.16      9.56 o
  -3   3   2     1318.96     1214.20     41.82 o
  -1   3   2     3870.07     3867.00     53.87 o
   1   3   2    17601.01    18165.23    304.41 o
   3   3   2     2436.97     2259.46     33.86 o
   5   3   2      124.11       62.84      4.85 o
   7   3   2     3600.99     3950.13     56.29 o
   9   3   2    14051.95    15215.96    259.04 o
  11   3   2     1603.36     1721.43     28.77 o
  13   3   2     4224.31     4066.94     68.71 o
  15   3   2      493.67      439.35     20.08 o
  17   3   2      810.55      729.70     28.20 o
  19   3   2      621.18      523.73     36.39 o
  21   3   2      137.56      150.39     14.53 o
  23   3   2        7.06       -1.78      6.97 o
  25   3   2      347.79      369.55     32.19 o
  27   3   2      167.20      193.04     18.98 o
 -26   4   2       55.86       79.66     17.81 o
 -24   4   2       19.87       12.25     13.74 o
 -22   4   2      126.80      111.10     14.11 o
 -20   4   2     4248.50     4262.49     93.70 o
 -18   4   2      976.80      924.97     32.05 o
 -16   4   2      745.66      710.09     21.09 o
 -14   4   2      609.98      546.34     26.71 o
 -12   4   2       14.35       25.63      4.77 o
 -10   4   2     1185.23     1211.83     26.54 o
  -8   4   2       58.31       91.94      6.51 o
  -6   4   2     5106.01     5568.54     78.23 o
  -4   4   2     5668.14     6194.45     85.62 o
  -2   4   2     1539.31     1312.31     22.34 o
   0   4   2      829.59      753.35     12.28 o
   2   4   2     1874.59     1764.21     31.75 o
   4   4   2      622.44      709.27     14.58 o
   6   4   2     2669.26     3030.91     45.48 o
   8   4   2     2527.08     2349.34     37.19 o
  10   4   2     5424.34     5585.39    167.43 o
  12   4   2      425.18      334.44     50.81 o
  14   4   2     3788.60     3777.07     66.34 o
  16   4   2       40.58       53.98      6.70 o
  18   4   2       27.70       23.46      6.86 o
  20   4   2      579.62      502.57     23.34 o
  22   4   2       65.66       82.53     16.65 o
  24   4   2       47.77       49.93     10.34 o
  26   4   2       27.73       25.90      9.11 o
 -25   5   2      188.62      168.98     32.50 o
 -23   5   2      225.62      197.70     18.66 o
 -21   5   2      172.21      120.72     14.85 o
 -19   5   2       33.81       37.88      7.40 o
 -17   5   2      216.17      135.67     20.19 o
 -15   5   2     2528.79     2514.22     50.02 o
 -13   5   2      359.34      398.71     14.92 o
 -11   5   2      413.23      494.91     14.15 o
  -9   5   2       70.77       95.37      6.59 o
  -7   5   2     1080.50     1050.71     21.30 o
  -5   5   2       97.16      172.23      7.34 o
  -3   5   2     1575.29     1748.52     29.49 o
  -1   5   2     3186.67     3338.18     40.86 o
   1   5   2     2962.17     3402.56     42.60 o
   3   5   2     4942.38     4931.61     85.89 o
   5   5   2     1503.54     1549.72     27.15 o
   7   5   2      143.34      205.22      7.87 o
   9   5   2      121.26      133.68      7.59 o
  11   5   2     3832.07     3616.36     55.87 o
  13   5   2        1.66        4.36      3.18 o
  15   5   2      173.99      104.88      8.61 o
  17   5   2      138.12      127.78      9.91 o
  19   5   2      904.24      865.25     35.10 o
  21   5   2        1.76        4.12      6.84 o
  23   5   2      131.13      140.81     15.67 o
  25   5   2       18.84       31.54      9.83 o
 -24   6   2       78.03       69.67     13.70 o
 -22   6   2      955.96      940.58     37.38 o
 -20   6   2      362.55      323.66     21.45 o
 -18   6   2      112.88      140.84     12.71 o
 -16   6   2      207.14      188.63     12.27 o
 -14   6   2       47.48       27.77      5.85 o
 -12   6   2     2918.85     2979.93     50.16 o
 -10   6   2      697.09      645.47     17.18 o
  -8   6   2      571.79      483.41     14.09 o
  -6   6   2        1.13        2.69      2.97 o
  -4   6   2       43.17       53.60      4.44 o
  -2   6   2     1451.10     1672.86     24.04 o
   0   6   2      341.17      316.18      7.90 o
   2   6   2      701.23      614.86     13.61 o
   4   6   2     2185.03     2164.90     40.74 o
   6   6   2      970.00      814.65     21.26 o
   8   6   2     1623.10     1651.17     30.35 o
  10   6   2     2536.76     2540.06     42.79 o
  12   6   2     1378.76     1273.68     26.26 o
  14   6   2       62.26       21.37      5.62 o
  16   6   2     1710.28     1642.83     56.39 o
  18   6   2      993.22      957.99     27.68 o
  20   6   2      807.70      694.30     29.27 o
  22   6   2        0.32        4.33      7.47 o
  24   6   2        0.23        0.07      8.13 o
 -23   7   2      605.52      619.76     31.16 o
 -21   7   2      927.84      951.03     37.48 o
 -19   7   2      457.73      460.78     19.57 o
 -17   7   2     1153.60     1190.93     32.63 o
 -15   7   2     4953.45     5485.70    119.84 o
 -13   7   2     4859.76     5186.74     80.84 o
 -11   7   2      777.89      802.42     20.98 o
  -9   7   2        1.83       10.85      4.16 o
  -7   7   2        6.68        1.57      3.71 o
  -5   7   2     3925.30     3765.02     58.83 o
  -3   7   2     3122.32     3029.11     43.44 o
  -1   7   2      624.36      573.70     14.88 o
   1   7   2     6586.39     7162.51     91.23 o
   3   7   2     3931.28     3609.07     50.68 o
   5   7   2        5.08       -1.68      3.14 o
   7   7   2        9.14       10.67      4.02 o
   9   7   2     3297.79     3319.15     54.15 o
  11   7   2     7002.02     7075.09    103.24 o
  13   7   2       15.58       12.67      5.57 o
  15   7   2     1139.50     1080.05     29.51 o
  17   7   2     1281.33     1120.69     35.74 o
  19   7   2      972.63      921.17     42.76 o
  21   7   2       86.47       45.66     13.72 o
  23   7   2        0.09       -6.24      9.26 o
 -20   8   2       83.39      131.74     16.50 o
 -18   8   2     2074.95     2197.63     50.82 o
 -16   8   2      491.63      436.08     19.36 o
 -14   8   2      431.51      382.89     17.39 o
 -12   8   2      246.02      199.70     12.84 o
 -10   8   2      899.62      880.67     25.68 o
  -8   8   2     4673.15     4782.28     74.68 o
  -6   8   2      931.93      923.00     29.37 o
  -4   8   2        7.23       12.26      6.39 o
  -2   8   2      304.11      244.23     13.84 o
   0   8   2       12.52       16.45      5.73 o
   2   8   2      196.12      188.35     11.46 o
   4   8   2      963.04     1068.24     23.86 o
   6   8   2     1347.97     1415.31     29.31 o
   8   8   2      349.37      308.16     16.72 o
  10   8   2      382.04      315.43     14.81 o
  12   8   2       36.75       33.49      8.48 o
  14   8   2      110.47      111.93     17.29 o
  16   8   2     1233.01     1179.06     38.16 o
  18   8   2      948.66      893.09     33.08 o
  20   8   2      435.05      425.25     39.84 o
 -17   9   2       12.27       15.78      9.50 o
 -15   9   2     4371.10     4980.78    105.87 o
 -13   9   2     1291.63     1304.72     40.46 o
 -11   9   2     7049.60     7973.63    154.01 o
  -9   9   2       57.52       46.36      9.13 o
  -7   9   2     3126.06     3446.46     78.19 o
  -5   9   2     4058.15     4143.56     87.98 o
  -3   9   2     1815.69     1818.24     47.45 o
  -1   9   2       30.26       29.44      7.57 o
   1   9   2     2764.99     2914.72     66.58 o
   3   9   2     2268.72     2175.26     53.68 o
   5   9   2     8641.27     9298.80    146.93 o
   7   9   2      367.66      364.43     16.52 o
   9   9   2       41.39       18.70      6.97 o
  11   9   2      239.94      199.56     16.05 o
  13   9   2      819.48      837.37     31.73 o
  15   9   2     1130.29     1158.45     39.28 o
  17   9   2      496.44      476.98     28.94 o
 -14  10   2       50.04       52.50     18.99 o
 -12  10   2       29.30       49.87     18.37 o
 -10  10   2     1204.33     1151.46     82.61 o
  -8  10   2      222.13      249.48     22.52 o
  -6  10   2     2099.48     2352.38     73.10 o
  -4  10   2        2.41        0.94      5.39 o
  -2  10   2       32.99       20.09      8.59 o
   0  10   2      185.88      173.65     14.80 o
   2  10   2     1527.76     1378.15     68.44 o
   4  10   2      184.57      177.12     15.23 o
   6  10   2      498.62      458.54     19.36 o
   8  10   2     1807.61     1916.49     44.41 o
  10  10   2      222.86      200.55     14.59 o
  12  10   2       29.85       46.32     12.90 o
  14  10   2      450.47      452.78     24.73 o
  -7  11   2     1006.88     1128.72     69.64 o
  -5  11   2      137.73      145.55     21.15 o
  -3  11   2      123.21      112.18     16.74 o
  -1  11   2      115.79       91.89     15.23 o
   1  11   2      154.97      146.73     18.83 o
   3  11   2        5.81        5.48      7.62 o
   5  11   2      493.49      494.72     40.15 o
   7  11   2      112.76      104.96     68.40 o
 -29   1   3        0.36       -5.80     17.68 o
 -27   1   3       80.06       55.89     15.67 o
 -25   1   3       21.50       29.16     11.02 o
 -23   1   3      285.97      254.75     23.66 o
 -21   1   3       95.91      107.97     15.80 o
 -19   1   3     1714.55     1697.00     57.10 o
 -17   1   3     1075.64     1108.97     44.73 o
 -15   1   3      545.92      489.33     21.04 o
 -13   1   3     2805.09     3078.83     78.54 o
 -11   1   3     3600.71     3608.34     82.42 o
  -9   1   3      928.25     1166.86     27.47 o
  -7   1   3     2089.62     2331.64     73.19 o
  -5   1   3    38480.96    38294.75    630.91 o
  -3   1   3     3876.87     3547.46     75.68 o
  -1   1   3    50781.43    51284.10    847.34 o
   1   1   3     5935.42     5880.13    124.64 o
   3   1   3    14117.16    14530.24    242.38 o
   5   1   3    35249.83    36031.37    460.88 o
   7   1   3     4964.32     5144.91     78.62 o
   9   1   3    19261.33    20531.59    297.40 o
  11   1   3    10958.25    12182.97    181.22 o
  13   1   3        9.80        9.78      5.28 o
  15   1   3      177.29      132.95     15.20 o
  17   1   3     1778.55     1699.92     36.77 o
  19   1   3    22880.59    24323.98    360.30 o
  21   1   3     8874.57     9475.27    170.56 o
  23   1   3     1651.46     1733.66     42.10 o
  25   1   3       75.42       64.12      9.38 o
  27   1   3     1365.80     1318.21     45.60 o
 -28   2   3      618.23      564.70     42.93 o
 -26   2   3      522.63      489.60     33.90 o
 -24   2   3        3.87       13.67      9.52 o
 -22   2   3      774.17      736.10     69.02 o
 -20   2   3      633.64      608.48     31.88 o
 -18   2   3     6069.81     5908.78    143.58 o
 -16   2   3      402.60      387.42     22.24 o
 -14   2   3      781.08      649.15     37.35 o
 -12   2   3    10217.15    11426.60    263.33 o
 -10   2   3     6436.03     7204.10    230.99 o
  -8   2   3     6521.20     6585.24    116.75 o
  -6   2   3      352.65      417.91     13.30 o
  -4   2   3     3216.59     3296.67     60.19 o
  -2   2   3     5810.61     5476.36    177.17 o
   0   2   3    60156.81    62786.25    873.44 o
   2   2   3    72664.09    76261.17   1090.55 o
   4   2   3    18091.82    17680.26    229.69 o
   6   2   3      287.92      216.38      7.65 o
   8   2   3     4934.50     5048.70     65.82 o
  10   2   3      158.86      200.53     11.04 o
  12   2   3     5861.96     6836.04     95.08 o
  14   2   3     3669.77     3587.10     54.74 o
  16   2   3        1.79       16.18      4.25 o
  18   2   3      582.15      516.93     18.14 o
  20   2   3     8792.56     8990.85    145.16 o
  22   2   3      178.66      196.37     15.94 o
  24   2   3       52.16       46.22      9.89 o
  26   2   3        1.92       11.51      7.22 o
  28   2   3       18.54       24.06      9.17 o
 -27   3   3     1840.59     2092.62     78.37 o
 -25   3   3      418.90      422.62     31.11 o
 -23   3   3       44.56       47.26     12.57 o
 -21   3   3     3002.24     3134.96     92.44 o
 -19   3   3     5039.71     5034.12    128.78 o
 -17   3   3     1823.40     1764.80     92.24 o
 -15   3   3     1280.35     1283.19     43.08 o
 -13   3   3     4952.78     4152.83    652.44 o
 -11   3   3    10369.83    10739.55    162.91 o
  -9   3   3     3116.17     3398.13     57.35 o
  -7   3   3     3882.67     3895.32     72.68 o
  -5   3   3     2231.63     2518.54     83.64 o
  -3   3   3     2346.43     2118.01     36.28 o
  -1   3   3     2421.65     2825.12     45.89 o
   1   3   3      197.76      180.32      5.69 o
   3   3   3     2423.18     2897.75     42.32 o
   5   3   3        1.48       14.33      3.46 o
   7   3   3       15.00       20.78      2.76 o
   9   3   3     6880.20     8165.44    110.11 o
  11   3   3     1043.58     1395.37     23.72 o
  13   3   3     2054.45     2041.07     39.60 o
  15   3   3     1779.66     2158.20     37.11 o
  17   3   3      101.51      112.19     30.19 o
  19   3   3     2030.55     1827.53     73.80 o
  21   3   3     2677.97     2723.21     74.37 o
  23   3   3     1144.28     1086.17     42.97 o
  25   3   3       14.38       12.91      7.68 o
  27   3   3      683.09      672.08     31.62 o
 -26   4   3      531.90      531.87     36.03 o
 -24   4   3      105.87       44.37     13.75 o
 -22   4   3      894.82      803.02     40.45 o
 -20   4   3    11762.34    11916.85    269.02 o
 -18   4   3     3922.44     4026.39     73.21 o
 -16   4   3        5.12       10.67      6.24 o
 -14   4   3     5081.34     4825.52    605.68 o
 -12   4   3    25034.22    27321.29    404.62 o
 -10   4   3    24794.06    27073.05    394.04 o
  -8   4   3      544.74      527.37     14.88 o
  -6   4   3     1232.87     1370.75     34.69 o
  -4   4   3    52021.71    58636.82    839.77 o
  -2   4   3     8043.18     8030.25    121.92 o
   0   4   3      438.11      331.14     17.91 o
   2   4   3       36.26       15.12      2.45 o
   4   4   3    12460.99    13477.67    178.37 o
   6   4   3     6795.22     6992.29     96.42 o
   8   4   3      725.16      853.00     17.46 o
  10   4   3       11.11        9.13      3.02 o
  12   4   3     9580.90     8877.08    226.11 o
  14   4   3     1039.65     1110.74     34.34 o
  16   4   3       41.71       42.46      6.19 o
  18   4   3     2286.86     2469.65     60.10 o
  20   4   3     4515.60     4278.49     93.05 o
  22   4   3      294.35      325.07     29.53 o
  24   4   3      292.92      233.77     18.95 o
  26   4   3     1697.14     2010.58     59.54 o
 -25   5   3     1513.37     1583.93     65.70 o
 -23   5   3        8.24        1.15      9.27 o
 -21   5   3       66.10       25.69     11.19 o
 -19   5   3     5316.11     5374.56    126.01 o
 -17   5   3      558.33      518.22     23.73 o
 -15   5   3      811.92      763.51     22.69 o
 -13   5   3      482.37      485.01     16.84 o
 -11   5   3      943.62      832.90     22.09 o
  -9   5   3     3587.46     3462.01     54.14 o
  -7   5   3      770.28      790.86     23.55 o
  -5   5   3     1175.93     1207.18     23.02 o
  -3   5   3     5623.58     5397.95     86.26 o
  -1   5   3     1868.21     1847.63     27.35 o
   1   5   3     4471.21     4888.37     63.12 o
   3   5   3       63.28       27.42      4.95 o
   5   5   3       27.36       30.33      5.50 o
   7   5   3      558.33      501.96     12.96 o
   9   5   3      262.28      287.95      9.72 o
  11   5   3      992.07      813.32     18.41 o
  13   5   3     8606.89     7333.93   1284.21 o
  15   5   3      146.70      109.75     15.44 o
  17   5   3       79.11       95.99      8.85 o
  19   5   3      395.72      428.88     21.95 o
  21   5   3      916.73     1040.12     37.01 o
  23   5   3       52.80       22.35      7.77 o
  25   5   3     1313.10     1531.77     49.86 o
 -24   6   3      149.09      197.61     39.76 o
 -22   6   3      316.44      251.12     25.60 o
 -20   6   3     1093.60     1081.86     47.71 o
 -18   6   3     1414.72     1426.30     36.19 o
 -16   6   3      632.61      664.35     22.11 o
 -14   6   3      864.63      877.57     26.59 o
 -12   6   3      561.06      565.68     18.78 o
 -10   6   3       26.26       29.82      4.82 o
  -8   6   3      405.37      411.54     14.78 o
  -6   6   3     1046.16     1097.86     22.87 o
  -4   6   3     1228.09     1172.87     23.40 o
  -2   6   3    10168.20    11349.76    148.91 o
   0   6   3     3329.03     3865.51     58.08 o
   2   6   3      120.93       68.68      5.02 o
   4   6   3       53.59       55.53      6.21 o
   6   6   3       18.43       31.65      4.37 o
   8   6   3        0.04        6.86      3.15 o
  10   6   3      893.08      764.98     18.45 o
  12   6   3     4687.67     4514.46     78.43 o
  14   6   3     1545.47     1457.60     34.15 o
  16   6   3     1232.99      956.33     32.21 o
  18   6   3       30.06       11.53      5.96 o
  20   6   3      281.54      228.78     18.06 o
  22   6   3       21.64       16.29      8.32 o
  24   6   3      127.71       60.14     19.76 o
 -23   7   3      175.76      202.49     43.54 o
 -21   7   3      418.79      414.71     29.87 o
 -19   7   3      428.52      459.27     38.60 o
 -17   7   3       49.80       56.00     10.21 o
 -15   7   3      292.83      291.42     15.46 o
 -13   7   3      262.42      252.27     17.58 o
 -11   7   3     4859.38     5194.31     80.16 o
  -9   7   3     4310.46     4619.65     80.63 o
  -7   7   3     1828.64     1759.83     33.42 o
  -5   7   3       74.55       50.07      6.43 o
  -3   7   3        8.99       12.29      3.32 o
  -1   7   3      182.19      180.39      9.74 o
   1   7   3      610.25      535.30     24.89 o
   3   7   3     4659.78     4707.17     70.45 o
   5   7   3       10.06        7.26      5.53 o
   7   7   3     1863.24     1805.54     38.07 o
   9   7   3     2551.28     2502.07     49.01 o
  11   7   3    11181.22    11564.35    206.89 o
  13   7   3     1804.48     1658.00     44.69 o
  15   7   3      583.42      482.14     29.06 o
  17   7   3      586.07      503.55     22.89 o
  19   7   3      169.34      139.61     20.92 o
  21   7   3      133.53       96.88     17.49 o
 -20   8   3      100.15      126.09     17.40 o
 -18   8   3       29.49       27.90     10.68 o
 -16   8   3      725.98      751.89     29.61 o
 -14   8   3      690.99      636.43     26.42 o
 -12   8   3      594.92      629.51     21.89 o
 -10   8   3      105.12      105.05     11.76 o
  -8   8   3      676.60      615.39     20.67 o
  -6   8   3      129.32      130.50     13.73 o
  -4   8   3       19.32       21.23      6.34 o
  -2   8   3     3525.70     3686.98     78.29 o
   0   8   3     2157.90     2007.53     49.34 o
   2   8   3      636.20      548.53     16.07 o
   4   8   3     3230.40     3353.20     54.57 o
   6   8   3     6978.76     7175.05    115.94 o
   8   8   3       60.14       39.30      7.38 o
  10   8   3     3992.94     4201.17     76.28 o
  12   8   3       36.02       36.17      8.48 o
  14   8   3     1997.67     1999.55     53.17 o
  16   8   3      105.53      126.97     16.64 o
  18   8   3      178.11      183.57     16.53 o
  20   8   3       62.24       56.95     15.23 o
 -17   9   3      368.53      361.47     26.26 o
 -15   9   3     1279.33     1256.47    146.76 o
 -13   9   3      293.30      347.95     19.90 o
 -11   9   3     1484.99     1566.74     44.92 o
  -9   9   3      132.86      118.85     13.12 o
  -7   9   3        6.07        4.47      5.74 o
  -5   9   3        4.50       14.67      7.50 o
  -3   9   3     1504.48     1519.63     46.05 o
  -1   9   3        0.07        5.24      5.32 o
   1   9   3      212.93      159.08     13.67 o
   3   9   3       13.06       19.28      6.88 o
   5   9   3      478.52      485.41     18.96 o
   7   9   3      290.49      266.75     14.35 o
   9   9   3      360.32      322.29     17.57 o
  11   9   3      124.76      115.36     13.15 o
  13   9   3     2790.77     2963.43     71.91 o
  15   9   3      404.69      389.77     22.30 o
  17   9   3      136.45      165.99     16.86 o
 -14  10   3       53.94       39.84     12.38 o
 -12  10   3      989.91     1058.74     45.37 o
 -10  10   3      793.56      786.60     30.85 o
  -8  10   3       37.31       25.45      9.23 o
  -6  10   3     3930.64     4121.64     90.89 o
  -4  10   3      826.16      718.99     28.26 o
  -2  10   3      288.08      268.42     17.76 o
   0  10   3      612.74      559.07     24.44 o
   2  10   3      400.47      374.80     19.93 o
   4  10   3      203.57      229.33     16.69 o
   6  10   3      212.65      200.04     14.54 o
   8  10   3      414.86      388.27     18.26 o
  10  10   3      780.93      822.58     32.29 o
  12  10   3      324.45      367.43     28.07 o
  -7  11   3        0.02       18.06     10.24 o
  -5  11   3      300.41      272.37     23.82 o
  -3  11   3      511.82      559.19     31.69 o
  -1  11   3      210.37      196.58     20.73 o
   1  11   3      454.17      429.57     27.38 o
   3  11   3        0.24       11.41      7.86 o
   5  11   3        6.58       16.81      9.64 o
   7  11   3        0.11        5.32     12.58 o
 -28   0   4       22.21        7.72     13.28 o
 -26   0   4      877.30      959.80     65.62 o
 -24   0   4     1246.21     1263.98     74.12 o
 -22   0   4     2677.71     2610.27    114.88 o
 -20   0   4      547.14      513.41     41.07 o
 -18   0   4     3764.37     3585.82    136.19 o
 -16   0   4       58.59      111.07     12.89 o
 -14   0   4     2490.89     2793.88     70.27 o
 -12   0   4      594.27      782.38     26.66 o
 -10   0   4     2986.62     3106.27     74.28 o
  -8   0   4       12.20       15.29      5.71 o
  -6   0   4      921.04      828.54     25.04 o
  -4   0   4    23174.94    21757.46    444.91 o
  -2   0   4    50594.00    47338.27   1334.39 o
   0   0   4    33729.36    36264.83    690.25 o
   2   0   4     9137.52     8880.16    259.25 o
   4   0   4      361.22        6.95      2.47 o
   6   0   4      949.81      853.60     25.32 o
   8   0   4     3412.19     3684.42     90.02 o
  10   0   4       55.88       86.06     14.90 o
  12   0   4     1430.48     1739.75     47.89 o
  14   0   4     2100.42     2226.87     60.18 o
  16   0   4      321.58      251.44     16.61 o
  18   0   4     2555.76     2468.08     69.74 o
  20   0   4    24859.42    27343.32    571.57 o
  22   0   4       26.72       54.34     13.12 o
  24   0   4     7301.77     8232.29    196.46 o
  26   0   4     1566.68     1392.24     54.55 o
  28   0   4      665.68      616.28     35.93 o
 -27   1   4       10.28        5.36     11.81 o
 -25   1   4      935.17      935.03     53.04 o
 -23   1   4       26.95       33.50     14.21 o
 -21   1   4       76.47      107.85     16.21 o
 -19   1   4       91.87       69.41     20.07 o
 -17   1   4     1684.77     1695.07     56.33 o
 -15   1   4     6178.59     6502.36    184.40 o
 -13   1   4     3131.26     3070.59     75.06 o
 -11   1   4     1990.81     2431.77     49.43 o
  -9   1   4    25948.88    26888.07    545.22 o
  -7   1   4     1705.88     1694.78     35.68 o
  -5   1   4    19309.57    18655.71    316.16 o
  -3   1   4    22083.47    21335.00    563.21 o
  -1   1   4   190601.34   120566.51  27617.35 o
   1   1   4      378.63      300.79     12.01 o
   3   1   4     1458.68     1410.99     28.64 o
   5   1   4     6741.09     7164.29    107.63 o
   7   1   4    20951.29    21879.27    317.17 o
   9   1   4    16738.23    18782.24    273.72 o
  11   1   4      855.24      948.41     21.45 o
  13   1   4    20168.07    20884.62    305.99 o
  15   1   4     5712.57     5888.99     96.00 o
  17   1   4        6.04        8.25      4.38 o
  19   1   4      855.42      845.21     24.87 o
  21   1   4      485.63      484.84     23.40 o
  23   1   4     2763.09     2731.37     57.37 o
  25   1   4      215.44      218.79     18.21 o
  27   1   4     1895.36     1891.61     56.94 o
 -28   2   4      152.03      128.01     36.21 o
 -26   2   4     1615.87     1731.53     67.80 o
 -24   2   4        9.91       10.79      9.88 o
 -22   2   4     3564.59     3779.72    112.10 o
 -20   2   4      714.06      569.47     30.84 o
 -18   2   4     1503.71     1571.65     83.04 o
 -16   2   4     2097.00     1989.03     56.96 o
 -14   2   4        0.11       -2.29      2.85 o
 -12   2   4      140.59      106.92     15.16 o
 -10   2   4    10906.07    10673.14    340.36 o
  -8   2   4     1865.87     1935.47     40.83 o
  -6   2   4     1888.88     2014.66     70.11 o
  -4   2   4     9409.25     9679.59    370.55 o
  -2   2   4    23766.78    24572.28    435.14 o
   0   2   4    68586.21    72545.54   1151.62 o
   2   2   4     2726.89     2825.66     66.33 o
   4   2   4     6802.79     6867.38    103.73 o
   6   2   4     5273.41     5251.92     72.29 o
   8   2   4      375.88      402.39      8.81 o
  10   2   4     3029.47     3709.11     53.62 o
  12   2   4      512.82      346.51     11.76 o
  14   2   4     8513.61     8703.33    120.36 o
  16   2   4       60.56       88.13      7.81 o
  18   2   4     1878.35     1994.74     42.17 o
  20   2   4      975.67      932.45     27.08 o
  22   2   4      723.13      682.77     40.00 o
  24   2   4      367.60      327.49     20.49 o
  26   2   4      249.27      268.08     20.76 o
  28   2   4      678.55      558.53    212.79 o
 -27   3   4      364.21      314.51     30.35 o
 -25   3   4      709.86      632.78     65.93 o
 -23   3   4     2416.33     2336.56     78.19 o
 -21   3   4     3014.55     3194.65     94.20 o
 -19   3   4      274.29      294.02     63.23 o
 -17   3   4     2458.97     2569.24     57.86 o
 -15   3   4      648.86      594.10     29.36 o
 -13   3   4     2977.62     2736.29    198.11 o
 -11   3   4     1115.32      975.77     36.96 o
  -9   3   4        2.22        6.17      3.02 o
  -7   3   4     1418.33     1591.03     54.08 o
  -5   3   4     4371.33     4496.47    142.55 o
  -3   3   4     2799.98     2998.34     82.64 o
  -1   3   4     1038.26      886.94     30.98 o
   1   3   4     4829.40     4591.06     71.57 o
   3   3   4     6941.22     7410.73    131.58 o
   5   3   4     4397.37     4521.11     64.14 o
   7   3   4      975.55      889.38     15.09 o
   9   3   4     1725.35     1747.76     28.33 o
  11   3   4     6136.76     6069.62     77.46 o
  13   3   4      297.85      210.05     10.68 o
  15   3   4      210.71      191.29      8.59 o
  17   3   4       30.86       20.06      5.78 o
  19   3   4       29.99        7.49      5.82 o
  21   3   4      193.09      151.46     14.35 o
  23   3   4      194.38      185.72     16.47 o
  25   3   4      118.10       98.10     13.19 o
  27   3   4      159.75      182.12     21.30 o
 -26   4   4     1741.36     1755.88     69.38 o
 -24   4   4      496.63      458.17     61.45 o
 -22   4   4      845.95      783.86     39.95 o
 -20   4   4      861.43      952.44     42.93 o
 -18   4   4      384.49      422.54     19.00 o
 -16   4   4       48.60       55.71     11.79 o
 -14   4   4      354.53      356.87     16.24 o
 -12   4   4     8190.04     8876.39    159.83 o
 -10   4   4    12876.64    14466.52    249.54 o
  -8   4   4     3489.76     3658.37     96.09 o
  -6   4   4     1376.41     1223.31     34.44 o
  -4   4   4     2070.56     2255.89     40.28 o
  -2   4   4    17870.32    20445.56    298.50 o
   0   4   4     1423.17     1329.44     22.94 o
   2   4   4     1452.41     1726.66     27.86 o
   4   4   4     7466.15     7468.02    102.58 o
   6   4   4      772.79      862.85     17.48 o
   8   4   4     4416.76     4612.16     67.06 o
  10   4   4      874.35      950.38     24.97 o
  12   4   4      132.50      166.12      7.90 o
  14   4   4        3.79        8.58      3.58 o
  16   4   4      606.43      669.14     28.68 o
  18   4   4     1165.95     1125.60     35.44 o
  20   4   4      106.29       68.88     10.51 o
  22   4   4       66.96       48.46     10.57 o
  24   4   4        0.14        0.58      8.02 o
  26   4   4      109.05      108.99     14.68 o
 -25   5   4       15.63       21.44     12.88 o
 -23   5   4      161.65      145.56     20.84 o
 -21   5   4      581.49      451.16     30.51 o
 -19   5   4        3.30       11.06      5.98 o
 -17   5   4      503.46      516.46     21.83 o
 -15   5   4      373.31      344.84     16.79 o
 -13   5   4     1535.97     1621.22     49.23 o
 -11   5   4       36.75       62.99     25.91 o
  -9   5   4       83.10       90.75      8.43 o
  -7   5   4     5642.62     6103.09    139.40 o
  -5   5   4     2114.18     2626.09     47.41 o
  -3   5   4     1443.30     1705.77     33.40 o
  -1   5   4     2215.45     2394.49     45.44 o
   1   5   4     1676.05     1681.19     28.65 o
   3   5   4     4643.43     5169.60     82.16 o
   5   5   4       17.20        5.53      2.60 o
   7   5   4      232.68      202.68      8.26 o
   9   5   4      677.86      748.20     17.18 o
  11   5   4     2936.46     3015.10     48.32 o
  13   5   4      128.11       92.76     18.03 o
  15   5   4       10.80        1.19      3.77 o
  17   5   4      173.51      112.10     12.12 o
  19   5   4     1930.52     1740.14     60.76 o
  21   5   4      304.49      266.76     27.97 o
  23   5   4       21.60       28.81      8.72 o
  25   5   4       29.29       43.86     11.04 o
 -24   6   4      306.27      327.84     30.25 o
 -22   6   4        1.62       -5.61      9.23 o
 -20   6   4      185.82      221.68     33.97 o
 -18   6   4      507.89      582.06     24.37 o
 -16   6   4      102.09      140.56     12.71 o
 -14   6   4     2035.98     2381.42     56.54 o
 -12   6   4     1126.10     1058.70     31.52 o
 -10   6   4     8137.72     8731.84    191.09 o
  -8   6   4     2184.64     2097.52     59.02 o
  -6   6   4      144.06       99.65      7.88 o
  -4   6   4        3.81        7.83      5.28 o
  -2   6   4     4516.85     4449.94     64.10 o
   0   6   4      418.89      338.95     10.58 o
   2   6   4        0.01        6.58      2.28 o
   4   6   4       34.80        8.55      4.01 o
   6   6   4     8590.49     8801.92    138.46 o
   8   6   4      413.66      368.02     13.91 o
  10   6   4       64.54       67.70      7.04 o
  12   6   4      154.79      159.29     14.76 o
  14   6   4        8.23        4.61      5.83 o
  16   6   4        3.82        3.72      3.74 o
  18   6   4      165.37      108.16     16.46 o
  20   6   4       32.92       29.73     10.81 o
  22   6   4      894.43      861.15     43.29 o
  24   6   4      220.58       67.89     74.35 o
 -21   7   4      504.21      501.74     33.68 o
 -19   7   4      716.82      739.98     29.46 o
 -17   7   4      364.48      370.30     19.85 o
 -15   7   4     1083.05     1193.88     44.77 o
 -13   7   4      442.54      457.28     28.10 o
 -11   7   4     8410.68     9485.72    214.65 o
  -9   7   4     2409.29     2418.10     60.65 o
  -7   7   4      262.82      249.20     14.31 o
  -5   7   4     3492.63     3886.66     81.09 o
  -3   7   4     3118.31     2804.38     52.60 o
  -1   7   4     2068.57     1998.00     51.13 o
   1   7   4      365.50      294.60     11.45 o
   3   7   4     5881.71     5869.00    171.04 o
   5   7   4    12324.24    13387.13    179.90 o
   7   7   4     2794.00     2811.94     53.71 o
   9   7   4      429.02      445.63     16.40 o
  11   7   4      558.25      477.65     19.14 o
  13   7   4     1761.70     1705.54     46.23 o
  15   7   4      505.62      478.10     22.09 o
  17   7   4     1873.78     1776.68     49.52 o
  19   7   4     1156.80     1155.30     49.60 o
  21   7   4     2552.49     2562.24     84.84 o
 -20   8   4      219.21      175.40     19.66 o
 -18   8   4       29.82       43.44     11.73 o
 -16   8   4     1039.44     1209.17     65.47 o
 -14   8   4       75.27       62.70     12.68 o
 -12   8   4      162.63      163.03     17.32 o
 -10   8   4     4980.25     5095.78    104.60 o
  -8   8   4     4455.10     4610.19    134.05 o
  -6   8   4     3791.70     3840.58     82.34 o
  -4   8   4       50.84       48.97      8.38 o
  -2   8   4     1751.13     1515.15     80.93 o
   0   8   4     6178.89     6529.69    145.20 o
   2   8   4      611.56      669.96     18.62 o
   4   8   4        1.28        6.92      5.51 o
   6   8   4    10480.00    11286.25    200.47 o
   8   8   4     4609.41     4833.04    130.71 o
  10   8   4     4969.12     5314.92    100.20 o
  12   8   4        4.50        7.82      9.23 o
  14   8   4       23.56       17.77      7.93 o
  16   8   4      823.13      803.29     31.44 o
  18   8   4       98.20       83.97     16.42 o
  20   8   4      158.33      156.45     39.22 o
 -17   9   4      444.19      552.60     35.82 o
 -15   9   4       18.05       55.55     23.24 o
 -13   9   4      274.26      348.75     70.02 o
 -11   9   4      124.57       97.28     12.79 o
  -9   9   4      303.10      326.99     24.23 o
  -7   9   4      956.27     1000.00     39.21 o
  -5   9   4      217.15      140.32     13.38 o
  -3   9   4        7.22       20.40      9.03 o
  -1   9   4     1190.70     1080.60     34.53 o
   1   9   4      469.14      344.59     18.30 o
   3   9   4      498.01      455.06     20.97 o
   5   9   4      176.88      133.31     12.32 o
   7   9   4     2923.87     2982.79     59.45 o
   9   9   4      270.51      242.42     15.88 o
  11   9   4      524.14      483.77     34.80 o
  13   9   4      257.28      219.47     17.87 o
  15   9   4      134.14      147.73     15.84 o
  17   9   4      310.01      321.60     21.70 o
 -12  10   4     1762.60     1969.02     66.98 o
 -10  10   4      555.44      557.02     25.86 o
  -8  10   4     1801.06     1882.97     52.72 o
  -6  10   4      269.34      212.71     16.97 o
  -4  10   4      422.99      382.02     20.31 o
  -2  10   4      573.92      588.85     25.60 o
   0  10   4      159.89      154.10     14.77 o
   2  10   4      382.92      380.40     24.91 o
   4  10   4      524.13      537.11     39.03 o
   6  10   4     1851.02     1854.41     44.26 o
   8  10   4      921.65      934.00     29.20 o
  10  10   4        5.43        2.04      7.58 o
  12  10   4     1237.95     1388.51     53.65 o
  -5  11   4       19.14       31.41      8.79 o
  -3  11   4       28.68       20.64      8.05 o
  -1  11   4      186.91      204.61     17.72 o
   1  11   4        0.04        2.87      6.60 o
   3  11   4     1317.55     1332.94     42.87 o
   5  11   4      272.65      265.60     22.47 o
 -27   1   5      734.57      826.02     44.19 o
 -25   1   5      746.54      719.25     70.18 o
 -23   1   5      359.60      315.67     25.55 o
 -21   1   5        3.64       27.82     24.55 o
 -19   1   5      638.38      503.32     27.51 o
 -17   1   5     7714.74     8253.61    130.86 o
 -15   1   5     3934.19     4256.06     82.06 o
 -13   1   5     2025.64     2098.18     51.44 o
 -11   1   5     6565.52     6627.29    120.65 o
  -9   1   5     1424.61     1478.48     33.78 o
  -7   1   5     5437.19     5745.35    102.98 o
  -5   1   5     2230.01     2236.62     44.25 o
  -3   1   5    22648.49    22389.16    432.07 o
  -1   1   5   111928.19   110468.32   3832.54 o
   1   1   5     4077.57     3967.40     52.26 o
   3   1   5     3319.18     3292.59     60.65 o
   5   1   5      236.02      166.19      9.49 o
   7   1   5     1151.49      972.88     18.32 o
   9   1   5    16442.07    18913.29    276.66 o
  11   1   5      373.37      364.63     18.68 o
  13   1   5      704.50      592.97     16.96 o
  15   1   5       95.83       99.33      7.79 o
  17   1   5     1392.98     1402.76     32.48 o
  19   1   5     5179.52     5188.71     90.03 o
  21   1   5       22.69       26.03      6.09 o
  23   1   5      105.05      111.21     12.05 o
  25   1   5       11.72        1.30      6.62 o
  27   1   5      740.65      767.64     33.43 o
 -28   2   5      690.27      784.78     44.76 o
 -26   2   5       42.17       37.14     12.99 o
 -24   2   5       68.40       76.66     15.12 o
 -22   2   5     1991.89     1823.67     64.31 o
 -20   2   5      174.96      168.15     18.44 o
 -18   2   5      357.16      347.14     16.04 o
 -16   2   5     2531.75     2479.38     95.95 o
 -14   2   5      128.43      147.57     14.80 o
 -12   2   5      270.92      127.43     48.64 o
 -10   2   5      558.53      514.59     24.37 o
  -8   2   5      114.56      138.41     16.68 o
  -6   2   5      293.79      256.95     28.24 o
  -4   2   5      168.30      170.15      7.83 o
  -2   2   5    40648.85    44589.42   1555.00 o
   0   2   5    28856.51    29280.07    609.31 o
   2   2   5     2255.24     2150.63     53.88 o
   4   2   5      143.70      135.63      8.53 o
   6   2   5       57.85       40.62      5.80 o
   8   2   5    21847.12    24444.21    316.65 o
  10   2   5      643.61      559.12     12.63 o
  12   2   5      253.35      240.41      8.21 o
  14   2   5      234.77      204.68      9.95 o
  16   2   5     6762.92     6986.85    112.85 o
  18   2   5      222.00      238.21     16.65 o
  20   2   5     3853.99     3654.30     81.68 o
  22   2   5     2153.31     2342.42     60.87 o
  24   2   5      813.50      757.99     35.23 o
  26   2   5      607.39      563.68     27.56 o
 -27   3   5      762.94      810.49     64.08 o
 -25   3   5      472.38      356.17     30.29 o
 -23   3   5       91.79       52.41     14.09 o
 -21   3   5        0.20       27.29     24.09 o
 -19   3   5      116.69      116.14     10.73 o
 -17   3   5      338.44      356.19     23.25 o
 -15   3   5     2681.45     2571.83     72.66 o
 -13   3   5      517.37      499.06     20.20 o
 -11   3   5      267.61      292.80     13.25 o
  -9   3   5     6329.19     6572.46    133.40 o
  -7   3   5      546.59      607.50     18.19 o
  -5   3   5      369.46      351.82     15.19 o
  -3   3   5      492.03      517.08     36.69 o
  -1   3   5    37754.59    40625.33   1450.04 o
   1   3   5      408.14      542.96     16.75 o
   3   3   5     3987.67     3943.00     75.47 o
   5   3   5     2861.10     2730.02     43.55 o
   7   3   5     1369.18     1267.69     20.33 o
   9   3   5        8.29        6.72      1.93 o
  11   3   5      542.39      543.26     11.62 o
  13   3   5      287.78      275.31      9.58 o
  15   3   5     2253.29     2155.70     49.94 o
  17   3   5       35.45       25.20      6.36 o
  19   3   5     1102.81      863.69     32.92 o
  21   3   5      183.70      201.68     16.24 o
  23   3   5       63.81       45.32      9.72 o
  25   3   5      198.68      173.04     16.86 o
  27   3   5       85.70       75.17     35.16 o
 -26   4   5      102.84       94.40     18.93 o
 -24   4   5     1656.24     1875.16     97.97 o
 -22   4   5      865.70      875.59     80.29 o
 -20   4   5     6668.23     6847.68    175.87 o
 -18   4   5     2736.12     2881.37     79.44 o
 -16   4   5       83.27       74.81     20.69 o
 -14   4   5     3273.63     3153.61    107.59 o
 -12   4   5      957.83      939.70     31.67 o
 -10   4   5      314.88      292.23     13.38 o
  -8   4   5     2948.50     2626.52     54.66 o
  -6   4   5      384.77      539.65     16.99 o
  -4   4   5       51.15       39.53      4.72 o
  -2   4   5    24943.71    27159.09    459.11 o
   0   4   5      653.77     1040.21     62.65 o
   2   4   5       37.84       65.23      5.91 o
   4   4   5     2462.36     2522.47     40.29 o
   6   4   5     2963.46     2637.91     41.64 o
   8   4   5     2592.26     2241.19     36.94 o
  10   4   5     4110.53     4548.28     67.39 o
  12   4   5        0.76        0.98      2.89 o
  14   4   5     3895.92     3631.28     65.28 o
  16   4   5      101.84      127.12     11.37 o
  18   4   5      486.92      324.72     34.59 o
  20   4   5      586.62      652.79     37.24 o
  22   4   5     1655.03     1597.20     48.05 o
  24   4   5      499.45      484.59     25.14 o
  26   4   5        2.42        8.11      6.76 o
 -25   5   5      258.15      283.38     34.28 o
 -23   5   5      630.60      668.89     43.70 o
 -21   5   5      949.13      918.62     43.99 o
 -19   5   5      370.53      280.66     26.94 o
 -17   5   5     3601.20     3970.80    107.83 o
 -15   5   5      978.86     1012.77     46.33 o
 -13   5   5     2257.89     2343.50     54.22 o
 -11   5   5        7.10       19.98      5.31 o
  -9   5   5     9133.12     9882.48    175.94 o
  -7   5   5    12202.54    13074.01    226.60 o
  -5   5   5     1976.60     2065.98     61.53 o
  -3   5   5     2692.77     2770.95     67.64 o
  -1   5   5     2824.78     2556.59     45.22 o
   1   5   5     8510.61     9160.39    138.90 o
   3   5   5     3872.86     4118.10     55.27 o
   5   5   5      723.60      665.62     15.41 o
   7   5   5     5053.03     4618.92     68.55 o
   9   5   5     1556.93     1628.14     29.86 o
  11   5   5     2672.77     2888.28     47.14 o
  13   5   5        0.75       -0.03      4.84 o
  15   5   5      741.06      669.33     21.02 o
  17   5   5     1799.10     1780.39     47.77 o
  19   5   5      457.52      341.47     24.65 o
  21   5   5      177.53      125.98     17.90 o
  23   5   5      642.56      677.86     36.98 o
  25   5   5      250.63      251.86     25.39 o
 -24   6   5        6.08        3.98     10.97 o
 -22   6   5      639.90      711.29     52.11 o
 -20   6   5      135.15      120.42     13.51 o
 -18   6   5      768.04      926.65     32.08 o
 -16   6   5     1265.27     1294.81     38.22 o
 -14   6   5      501.10      475.35     20.93 o
 -12   6   5        3.10        3.90      5.23 o
 -10   6   5     6704.41     7427.15    158.00 o
  -8   6   5     2773.23     2701.83    116.81 o
  -6   6   5     1913.51     1955.71     46.87 o
  -4   6   5     1551.47     1659.80     41.25 o
  -2   6   5     1485.14     1466.09     57.40 o
   0   6   5        4.53       15.43      4.66 o
   2   6   5       60.88       73.84      6.33 o
   4   6   5     3339.93     3513.93     81.70 o
   6   6   5     8404.33     8911.78    172.46 o
   8   6   5      234.50      233.48     11.49 o
  10   6   5       94.79       62.58      7.30 o
  12   6   5       49.76       40.16      8.02 o
  14   6   5     1092.56     1056.28     33.55 o
  16   6   5      902.30      828.23     37.97 o
  18   6   5      550.46      491.48     29.72 o
  20   6   5     2084.28     2012.93     69.97 o
  22   6   5       71.79       75.36     16.22 o
 -21   7   5       25.92       57.44     21.93 o
 -19   7   5      118.16      126.20     16.74 o
 -17   7   5      372.34      387.68     24.76 o
 -15   7   5        9.64       17.44      8.42 o
 -13   7   5     3225.17     3259.25    118.97 o
 -11   7   5     2938.42     3030.98    152.25 o
  -9   7   5     1440.18     1470.04     49.50 o
  -7   7   5      603.06      555.74     22.06 o
  -5   7   5      578.75      466.22     19.75 o
  -3   7   5       35.96       40.95      9.22 o
  -1   7   5      497.73      464.53     16.28 o
   1   7   5      458.29      462.07     14.68 o
   3   7   5     2621.47     2716.83     52.15 o
   5   7   5     2316.67     2375.51     70.34 o
   7   7   5     2618.20     2692.57     72.72 o
   9   7   5        0.29       11.30      5.16 o
  11   7   5     2752.39     2802.91     65.56 o
  13   7   5       97.07      104.31     11.96 o
  15   7   5        2.89        9.04      6.56 o
  17   7   5       51.47       58.77     10.48 o
  19   7   5      445.90      425.54     29.36 o
  21   7   5       86.69       82.95     17.59 o
 -20   8   5      107.63      159.59     19.72 o
 -18   8   5      144.73      103.36     16.19 o
 -16   8   5     1555.64     1693.99     59.49 o
 -14   8   5      976.70      933.74     40.20 o
 -12   8   5       12.74       26.07      9.65 o
 -10   8   5     1198.50     1267.74     46.67 o
  -8   8   5       15.65       14.44      6.28 o
  -6   8   5     1729.76     1608.76     51.50 o
  -4   8   5      167.02      182.62     13.71 o
  -2   8   5     1491.01     1485.32     46.31 o
   0   8   5      921.83      844.08     40.20 o
   2   8   5      906.00      844.89     22.76 o
   4   8   5      238.56      196.24     12.32 o
   6   8   5      465.75      461.12     16.08 o
   8   8   5      220.49      199.80     12.28 o
  10   8   5     1101.41     1074.26     29.16 o
  12   8   5     4060.54     4557.93     97.97 o
  14   8   5     1328.36     1300.67     41.20 o
  16   8   5      214.42      211.84     37.96 o
  18   8   5       78.09       82.10     16.65 o
 -17   9   5      125.87      128.91     18.46 o
 -15   9   5       48.21       88.38     16.09 o
 -13   9   5       47.42       62.40     20.23 o
 -11   9   5       78.01       59.74     13.74 o
  -9   9   5     3468.46     3507.66     98.60 o
  -7   9   5     1932.25     1905.33     51.54 o
  -5   9   5      131.47      135.09     13.49 o
  -3   9   5      169.94      151.25     14.06 o
  -1   9   5     2564.37     2551.20     62.25 o
   1   9   5     4018.46     4023.33    113.86 o
   3   9   5      522.36      447.74     21.40 o
   5   9   5      618.06      572.24     21.10 o
   7   9   5     5046.62     5147.66     81.07 o
   9   9   5     1012.79     1064.59     26.88 o
  11   9   5      270.03      264.83     18.88 o
  13   9   5      518.69      547.07     26.24 o
  15   9   5     1631.35     1792.56     53.10 o
 -12  10   5      796.55      804.51     57.67 o
 -10  10   5      728.44      701.42     39.22 o
  -8  10   5     1488.30     1733.34     50.76 o
  -6  10   5        3.63       12.63      8.22 o
  -4  10   5      327.39      315.15     19.35 o
  -2  10   5      436.18      456.33     22.83 o
   0  10   5      994.73     1044.79     35.92 o
   2  10   5       10.91       16.72      7.22 o
   4  10   5      344.25      278.19     18.74 o
   6  10   5     1579.85     1609.00     40.83 o
   8  10   5     1486.06     1567.37     40.26 o
  10  10   5      433.73      480.30     31.64 o
  12  10   5        5.90        9.41     11.38 o
  -3  11   5        0.94       12.62      7.31 o
  -1  11   5      552.98      561.38     26.39 o
   1  11   5       53.66       46.89      9.56 o
   3  11   5       12.05        7.53      6.93 o
 -28   0   6      762.82      682.95     57.13 o
 -26   0   6      746.95      668.12     54.35 o
 -24   0   6     1040.28     1061.71     67.48 o
 -22   0   6     5105.77     5540.62    202.12 o
 -20   0   6     1807.12     1867.41     88.94 o
 -18   0   6       84.35       86.62     18.22 o
 -16   0   6      736.49      896.05     32.75 o
 -14   0   6       50.86      110.62     29.49 o
 -12   0   6    14109.72    14937.13    443.31 o
 -10   0   6       45.56       76.02     10.81 o
  -8   0   6        4.85       19.28      5.56 o
  -6   0   6    17918.15    18943.04    392.33 o
  -4   0   6       48.43      107.33      8.57 o
  -2   0   6     3196.85     3460.13    107.78 o
   0   0   6    25391.54    26546.57    507.54 o
   2   0   6     3170.03     3279.78    103.92 o
   4   0   6    16195.51    16372.50    473.26 o
   6   0   6        0.78       -0.15      2.78 o
   8   0   6    16772.91    17541.02   1172.81 o
  10   0   6      242.31      152.61     11.61 o
  12   0   6     8821.85     9953.30    215.25 o
  14   0   6    14291.58    14885.06    315.52 o
  16   0   6     2075.56     1935.60     56.97 o
  18   0   6     1169.94     1245.40     70.02 o
  20   0   6      240.30      254.84     19.40 o
  22   0   6      514.65      485.10     27.41 o
  24   0   6     6307.65     6886.68    169.69 o
  26   0   6      655.96      463.00     29.65 o
 -27   1   6      910.55      884.74     55.43 o
 -25   1   6       52.52       62.50     15.36 o
 -23   1   6     8346.62     8838.87    211.54 o
 -21   1   6    10164.15    10716.39    245.11 o
 -19   1   6      422.07      470.79     26.80 o
 -17   1   6      875.91      927.81     24.22 o
 -15   1   6     4658.63     4736.23     98.04 o
 -13   1   6       96.16       36.86     10.58 o
 -11   1   6     1875.81     1810.33     41.38 o
  -9   1   6     9011.67     9688.01    169.79 o
  -7   1   6    14622.60    14740.71    294.03 o
  -5   1   6     1003.92      875.87     21.78 o
  -3   1   6     6628.97     6775.85    118.53 o
  -1   1   6     3380.52     3649.71     78.51 o
   1   1   6    16510.31    16638.95    206.64 o
   3   1   6     5641.19     5489.94     97.83 o
   5   1   6       10.99       36.48      4.42 o
   7   1   6     5104.61     5306.51     83.92 o
   9   1   6    41061.90    44528.29    571.83 o
  11   1   6     3099.36     3285.22     55.77 o
  13   1   6      233.04      198.89      9.72 o
  15   1   6     2162.49     2042.81     40.84 o
  17   1   6     5576.77     5702.02     95.68 o
  19   1   6     1644.67     1794.87     40.10 o
  21   1   6      270.38      269.40     20.86 o
  23   1   6     1348.13     1452.67     37.44 o
  25   1   6      338.04      373.47     21.91 o
  27   1   6      399.29      401.59     24.21 o
 -26   2   6      430.93      434.37     31.38 o
 -24   2   6      184.81      196.31     22.10 o
 -22   2   6     6561.95     6995.63    288.36 o
 -20   2   6       45.56       62.09     12.15 o
 -18   2   6      508.66      433.78     18.71 o
 -16   2   6     1343.60     1249.77     45.91 o
 -14   2   6      742.49      631.68     28.06 o
 -12   2   6        0.47       15.77      5.57 o
 -10   2   6      110.19       80.37      7.81 o
  -8   2   6     2297.80     2475.40    157.82 o
  -6   2   6     3936.38     3723.04    148.28 o
  -4   2   6     2753.86     3152.55    110.75 o
  -2   2   6     3497.10     3948.24    128.28 o
   0   2   6      520.88      476.28     22.29 o
   2   2   6     1189.91     1199.22     79.67 o
   4   2   6    12997.38    14268.53    241.80 o
   6   2   6     1792.95     1724.48     36.79 o
   8   2   6     9800.44    11061.61    148.26 o
  10   2   6     2605.03     2597.15     40.91 o
  12   2   6     4275.39     4790.24     69.65 o
  14   2   6      283.04      300.91     16.68 o
  16   2   6     4433.32     4730.64     81.12 o
  18   2   6     3705.52     3721.36     68.17 o
  20   2   6      654.67      593.92     25.21 o
  22   2   6       41.68       63.84     10.60 o
  24   2   6      152.08      166.63     16.27 o
  26   2   6      371.38      310.70     21.89 o
 -27   3   6       29.95       12.01     26.71 o
 -25   3   6     1257.20     1383.04     93.57 o
 -23   3   6     1384.57     1223.24     52.24 o
 -21   3   6      524.16      478.36     48.25 o
 -19   3   6        0.03       -0.83      4.49 o
 -17   3   6     2543.95     2300.28    159.68 o
 -15   3   6      445.26      425.07     18.12 o
 -13   3   6     1305.27     1309.20     34.55 o
 -11   3   6     4379.11     4751.16     96.55 o
  -9   3   6     7025.78     7714.26    342.39 o
  -7   3   6     6037.07     6413.05    265.71 o
  -5   3   6      189.85      268.08     13.64 o
  -3   3   6    16443.91    18147.16   1011.76 o
  -1   3   6     7865.96     8707.48    340.16 o
   1   3   6     2749.56     2972.65     90.62 o
   3   3   6    11002.02    11788.78    665.42 o
   5   3   6      510.98      443.10     16.32 o
   7   3   6     2741.63     2664.10     46.72 o
   9   3   6        0.14        6.27      5.73 o
  11   3   6       91.14       91.38      5.23 o
  13   3   6      972.01      921.98     22.62 o
  15   3   6      454.45      420.15     18.30 o
  17   3   6     1810.78     1700.15    103.69 o
  19   3   6      293.97      259.66     17.06 o
  21   3   6       77.40       42.71      9.26 o
  23   3   6     1322.75     1304.68     42.97 o
  25   3   6      281.96      288.82     30.63 o
 -26   4   6        4.02        4.88     10.97 o
 -24   4   6      452.05      412.38     30.45 o
 -22   4   6      558.97      516.41     32.25 o
 -20   4   6       12.47       42.19     25.94 o
 -18   4   6     4488.33     5013.69    198.18 o
 -16   4   6     1536.10     1563.11     70.34 o
 -14   4   6     5989.01     6288.20    120.13 o
 -12   4   6      476.95      493.60     19.13 o
 -10   4   6      193.41      193.54     11.30 o
  -8   4   6     1057.35      989.27     26.53 o
  -6   4   6     2758.74     3028.18     84.23 o
  -4   4   6     4601.11     4489.13    177.20 o
  -2   4   6     1518.62     1893.32     52.51 o
   0   4   6    11260.62    12033.59    284.05 o
   2   4   6      670.38      570.59     18.79 o
   4   4   6     6535.97     6798.99    111.03 o
   6   4   6       57.77       80.53      5.16 o
   8   4   6     2690.51     2769.60     44.32 o
  10   4   6      986.82      966.07     20.41 o
  12   4   6       17.21       41.70      5.72 o
  14   4   6      970.60      917.16     24.55 o
  16   4   6      323.29      337.62     19.34 o
  18   4   6     1016.01      748.33     27.92 o
  20   4   6      114.43       81.70     14.02 o
  22   4   6      302.47      343.78     27.49 o
  24   4   6      442.84      406.34     29.62 o
 -25   5   6      353.78      374.13     45.55 o
 -23   5   6      143.28      148.74     21.47 o
 -21   5   6      995.81     1106.35     49.24 o
 -19   5   6       28.69       27.61      8.30 o
 -17   5   6     1302.38     1336.09     39.08 o
 -15   5   6      201.55      185.10     13.83 o
 -13   5   6     2519.33     2530.28     63.62 o
 -11   5   6       44.85       59.41      7.84 o
  -9   5   6       11.29       18.90      5.16 o
  -7   5   6        8.48       12.59      4.09 o
  -5   5   6        8.18        1.75      4.41 o
  -3   5   6      426.64      523.42     24.47 o
  -1   5   6      421.66      315.64     14.49 o
   1   5   6     1720.95     1679.57     34.74 o
   3   5   6      625.92      650.42     17.87 o
   5   5   6     1046.56     1087.88     26.14 o
   7   5   6    11558.66    12615.18    264.68 o
   9   5   6     7546.98     8163.25    130.09 o
  11   5   6     3821.74     3814.87     67.61 o
  13   5   6      989.59      953.65     38.67 o
  15   5   6     3204.45     2848.07     65.39 o
  17   5   6     1240.68     1281.39     48.85 o
  19   5   6      129.85       81.79     15.21 o
  21   5   6       14.86        6.05      8.26 o
  23   5   6       78.68       41.44     12.08 o
 -22   6   6      490.42      429.10     45.24 o
 -20   6   6        1.02       11.96      8.34 o
 -18   6   6       51.26       54.80     18.22 o
 -16   6   6     3041.80     3238.72    244.74 o
 -14   6   6       47.66       39.15     15.36 o
 -12   6   6      454.45      431.89     24.12 o
 -10   6   6     1123.74     1289.73     46.09 o
  -8   6   6      473.58      410.81     22.16 o
  -6   6   6     2462.48     2170.17     62.17 o
  -4   6   6      372.51      393.49     17.37 o
  -2   6   6      380.59      331.30     15.87 o
   0   6   6     6023.90     6276.38    151.91 o
   2   6   6     4157.37     3874.66     80.29 o
   4   6   6       16.02       23.27      4.85 o
   6   6   6       30.28       23.73      5.40 o
   8   6   6     8952.75     9153.09    196.24 o
  10   6   6     9719.31    10453.88    164.86 o
  12   6   6       64.49       68.72     10.03 o
  14   6   6       32.13       30.53     13.13 o
  16   6   6     4143.91     4050.36    110.09 o
  18   6   6      571.50      520.16     31.08 o
  20   6   6      121.21       64.33     22.23 o
  22   6   6      112.25       91.56     17.99 o
 -21   7   6      925.80     1032.99     72.26 o
 -19   7   6       67.49       76.24     14.18 o
 -17   7   6      288.43      332.05     30.57 o
 -15   7   6     4722.45     5478.35    138.19 o
 -13   7   6       48.82       37.80     10.08 o
 -11   7   6      495.11      459.84     25.50 o
  -9   7   6       61.59       83.09     12.88 o
  -7   7   6        5.16       14.22      9.03 o
  -5   7   6      659.69      576.76     22.81 o
  -3   7   6       17.48       39.19      7.50 o
  -1   7   6        1.00        3.26      3.88 o
   1   7   6     1920.09     1785.65     45.37 o
   3   7   6      603.70      513.84     17.48 o
   5   7   6     4771.96     5166.93     78.92 o
   7   7   6     3241.41     3279.13     62.15 o
   9   7   6       14.90       14.11      5.38 o
  11   7   6      400.81      336.08     18.86 o
  13   7   6        1.09        8.51      8.00 o
  15   7   6        2.71        9.36      7.81 o
  17   7   6      860.11      707.58     36.92 o
  19   7   6       33.43       24.24     11.51 o
  21   7   6       13.02       12.53     10.57 o
 -18   8   6      249.60      203.37     21.33 o
 -16   8   6      496.14      533.72     30.75 o
 -14   8   6     1678.04     1816.65     61.96 o
 -12   8   6     1941.78     2139.43    130.71 o
 -10   8   6      633.20      462.82     26.47 o
  -8   8   6       15.55        5.85      7.87 o
  -6   8   6       78.11       87.08     11.15 o
  -4   8   6      290.53      270.20     16.47 o
  -2   8   6      723.47      738.37     33.04 o
   0   8   6     1641.77     1818.89     42.21 o
   2   8   6     2113.64     1831.73    100.00 o
   4   8   6      300.59      244.69     12.29 o
   6   8   6      346.78      353.70     14.56 o
   8   8   6     2213.43     2260.64     84.06 o
  10   8   6      123.65      140.16     13.68 o
  12   8   6      360.86      359.44     20.27 o
  14   8   6     2702.09     2904.86     87.38 o
  16   8   6     3381.85     3570.71     84.31 o
  18   8   6     1483.94     1468.13     59.33 o
 -15   9   6     2089.52     2388.97     96.43 o
 -13   9   6     1571.51     1696.22     60.73 o
 -11   9   6       82.79       36.02     11.06 o
  -9   9   6        1.76        7.70     16.91 o
  -7   9   6      174.24      220.65     17.13 o
  -5   9   6      335.49      271.33     17.32 o
  -3   9   6       15.33        1.10      5.61 o
  -1   9   6     1921.22     1935.37     57.18 o
   1   9   6     1991.56     1784.12     49.10 o
   3   9   6        1.90        5.31      6.16 o
   5   9   6      797.22      652.95     35.35 o
   7   9   6       93.46       98.31      9.26 o
   9   9   6       20.27       34.15      6.27 o
  11   9   6      193.73      181.56     26.25 o
  13   9   6       58.27       54.62     11.02 o
  15   9   6      279.38      325.01     21.77 o
 -10  10   6       63.68       55.10     13.67 o
  -8  10   6      925.16      981.80     43.31 o
  -6  10   6      183.78      242.95     17.97 o
  -4  10   6       32.40       27.75     11.02 o
  -2  10   6     1751.66     1645.36     48.42 o
   0  10   6     1183.70      976.92     39.63 o
   2  10   6      186.95      210.92     16.77 o
   4  10   6        8.67       -0.78      6.47 o
   6  10   6      148.98      139.48     13.07 o
   8  10   6       33.45       33.23      8.43 o
  10  10   6       77.99      107.07     14.81 o
 -27   1   7      745.75      765.07     42.78 o
 -25   1   7      181.22      142.12     20.11 o
 -23   1   7       37.13       43.93     11.93 o
 -21   1   7      280.10      263.92     22.83 o
 -19   1   7       40.37       50.37     11.35 o
 -17   1   7     1490.54     1394.26     32.51 o
 -15   1   7       40.38       24.71      4.67 o
 -13   1   7      387.04      313.14     76.46 o
 -11   1   7     4048.95     4039.96     68.98 o
  -9   1   7     4023.66     4310.10     82.62 o
  -7   1   7     5023.78     4984.47    183.50 o
  -5   1   7      952.05     1059.50     55.93 o
  -3   1   7       89.85       84.14      9.64 o
  -1   1   7      526.07      314.60     10.91 o
   1   1   7      139.83      186.72      6.00 o
   3   1   7       20.98       21.79      3.58 o
   5   1   7      433.97      422.47     14.24 o
   7   1   7        1.55        3.05      4.19 o
   9   1   7     6482.52     6548.92     92.21 o
  11   1   7      320.14      218.41     12.89 o
  13   1   7      519.23      448.49     86.23 o
  15   1   7       78.07       62.18      6.72 o
  17   1   7     1334.27     1277.90     30.93 o
  19   1   7       46.04       44.15      6.84 o
  21   1   7     1494.61     1567.81     38.21 o
  23   1   7      148.34      143.65     14.83 o
  25   1   7      153.29      127.22     14.62 o
  27   1   7      419.12      427.87     25.00 o
 -26   2   7       36.32       16.83     16.98 o
 -24   2   7      120.68       98.13     17.10 o
 -22   2   7     1340.74     1421.17     66.78 o
 -20   2   7     5414.00     5414.12    366.56 o
 -18   2   7       33.29       49.33      8.13 o
 -16   2   7      663.59      610.07     29.23 o
 -14   2   7     5956.92     6110.49    212.77 o
 -12   2   7    12400.23    13825.59    499.68 o
 -10   2   7     3688.94     3860.81    110.64 o
  -8   2   7       28.31       43.99      5.73 o
  -6   2   7     7385.24     6793.60    322.32 o
  -4   2   7     3199.20     3157.56     69.68 o
  -2   2   7      208.00      202.79      8.51 o
   0   2   7     2425.09     2547.86     50.81 o
   2   2   7     7231.50     6031.88     88.50 o
   4   2   7     3300.04     3404.38     81.74 o
   6   2   7      166.10      149.06      8.37 o
   8   2   7      119.48      187.10      8.61 o
  10   2   7     2665.58     2447.88     39.74 o
  12   2   7      306.23      220.99     10.24 o
  14   2   7      158.32      163.16      9.65 o
  16   2   7      482.58      427.38     21.99 o
  18   2   7     6466.86     6694.52    130.62 o
  20   2   7     3324.32     3648.49     81.70 o
  22   2   7     2744.12     2776.06     68.59 o
  24   2   7       16.84       18.65     10.34 o
  26   2   7     2160.56     2482.90     67.70 o
 -25   3   7      420.29      390.32     30.33 o
 -23   3   7       71.64       44.65     11.96 o
 -21   3   7     2526.57     2526.12    236.24 o
 -19   3   7     1746.32     1876.37     58.30 o
 -17   3   7       35.99       21.90      8.55 o
 -15   3   7      298.56      289.30     15.40 o
 -13   3   7     3425.30     3561.04     75.46 o
 -11   3   7     1020.93      928.45     30.86 o
  -9   3   7       38.85       90.77     16.23 o
  -7   3   7     2223.12     2139.10    140.97 o
  -5   3   7     4278.41     4456.35    215.42 o
  -3   3   7     3995.36     4089.77    243.04 o
  -1   3   7    14875.63    16607.59    646.89 o
   1   3   7     1362.29     1375.94     32.86 o
   3   3   7     7851.67     7636.47    494.18 o
   5   3   7      862.88      916.89     33.38 o
   7   3   7     4117.31     4366.68     72.08 o
   9   3   7     5930.59     6241.42     88.16 o
  11   3   7     1808.68     1655.39     29.26 o
  13   3   7      554.62      517.97     20.69 o
  15   3   7     1619.35     1622.15     42.92 o
  17   3   7     4862.23     5160.50    139.47 o
  19   3   7     8435.58     8449.96    198.68 o
  21   3   7        7.66       31.45      8.22 o
  23   3   7     2130.57     2121.31     58.76 o
  25   3   7     1413.79     1552.94     49.61 o
 -24   4   7     1085.96      992.83     77.90 o
 -22   4   7       23.48        0.78      9.65 o
 -20   4   7     1255.38      892.50    270.29 o
 -18   4   7      414.02      353.43     18.51 o
 -16   4   7      778.47      820.88     35.44 o
 -14   4   7      771.34      776.24     26.57 o
 -12   4   7     6507.25     6688.42    188.83 o
 -10   4   7       40.35       48.10      7.16 o
  -8   4   7      126.04      101.12      8.37 o
  -6   4   7      353.77      210.39     10.24 o
  -4   4   7     4738.36     5061.60    277.55 o
  -2   4   7     2740.84     2997.77    211.69 o
   0   4   7      115.89       46.40      6.75 o
   2   4   7      217.12      249.11     12.40 o
   4   4   7     2138.08     2201.09    109.48 o
   6   4   7      752.87      806.50     24.46 o
   8   4   7     2066.29     2246.07     50.43 o
  10   4   7      969.50      829.58     27.98 o
  12   4   7     2955.79     2898.69    153.33 o
  14   4   7      202.83      168.01     16.92 o
  16   4   7        3.30        0.28      9.42 o
  18   4   7      220.88      265.13     21.81 o
  20   4   7     1627.06     1678.41     60.34 o
  22   4   7      100.66       75.51     14.74 o
  24   4   7       37.91       18.37      9.91 o
 -23   5   7       17.15       11.55     17.53 o
 -21   5   7       13.12       24.52     12.38 o
 -19   5   7     4813.15     5452.78    170.61 o
 -17   5   7      852.82      801.58     29.61 o
 -15   5   7     1043.80     1143.37     60.68 o
 -13   5   7     5945.65     5979.01    242.11 o
 -11   5   7      153.21      212.68     17.45 o
  -9   5   7     1291.39     1218.13     72.03 o
  -7   5   7      172.01      160.51     20.07 o
  -5   5   7     2039.35     2023.18     87.86 o
  -3   5   7     6358.78     6806.62    291.91 o
  -1   5   7      706.37      746.33     29.35 o
   1   5   7        9.44        3.84      4.22 o
   3   5   7     5099.76     5285.56     99.02 o
   5   5   7      892.63     1005.51     25.57 o
   7   5   7      217.94      188.73     10.64 o
   9   5   7     2396.64     2353.79     46.77 o
  11   5   7     8883.90     8731.02    163.77 o
  13   5   7      975.73     1032.41     41.71 o
  15   5   7     4063.92     3985.05    106.55 o
  17   5   7      749.21      769.55     61.92 o
  19   5   7     2272.65     2352.68     75.75 o
  21   5   7       43.54       19.24     10.29 o
  23   5   7       82.55       65.86     15.06 o
 -22   6   7     1535.02     1555.35     90.95 o
 -20   6   7     2097.17     2397.66    119.59 o
 -18   6   7       47.14       56.07     12.24 o
 -16   6   7     4760.84     5383.63    135.49 o
 -14   6   7        2.84       10.73      8.42 o
 -12   6   7      582.68      572.52     28.56 o
 -10   6   7      134.61      152.68     24.01 o
  -8   6   7      567.67      499.94     25.19 o
  -6   6   7     1321.36     1132.93     61.53 o
  -4   6   7     1444.97     1379.00     79.67 o
  -2   6   7      272.30      240.05     16.95 o
   0   6   7     1362.78     1227.88     36.84 o
   2   6   7      369.68      381.06     13.56 o
   4   6   7      717.42      620.96     17.80 o
   6   6   7     1639.46     1630.23     36.69 o
   8   6   7      839.87      674.72     21.00 o
  10   6   7     3365.18     3309.43    106.13 o
  12   6   7       20.24       34.31      8.17 o
  14   6   7     1245.18     1122.94     41.47 o
  16   6   7      359.04      235.54    129.78 o
  18   6   7        9.30        7.13      8.14 o
  20   6   7      291.87      279.87     25.92 o
  22   6   7     1914.79     1865.25    104.07 o
 -21   7   7      189.09      216.87     22.30 o
 -19   7   7      160.30      162.26     29.88 o
 -17   7   7      622.79      701.12     47.94 o
 -15   7   7      269.42      270.24     21.99 o
 -13   7   7      875.26      855.06     37.34 o
 -11   7   7      173.44      162.62     17.17 o
  -9   7   7       45.29       42.82     10.42 o
  -7   7   7        5.52        4.65     12.04 o
  -5   7   7     1126.18     1092.60     40.80 o
  -3   7   7      949.70      932.45     80.06 o
  -1   7   7      493.97      469.09     20.31 o
   1   7   7       24.58       23.92      5.97 o
   3   7   7     1332.05     1286.63     35.42 o
   5   7   7     5495.92     5625.13    126.46 o
   7   7   7     3798.56     3919.72    139.92 o
   9   7   7     1188.08     1128.85     29.67 o
  11   7   7     2462.30     2608.47     64.19 o
  13   7   7     2271.87     2209.05     57.29 o
  15   7   7      164.14      131.26     14.26 o
  17   7   7      197.53      184.58     21.33 o
  19   7   7       70.82       79.39     16.00 o
 -18   8   7      503.31      524.29     53.04 o
 -16   8   7      102.69       99.29     16.60 o
 -14   8   7      222.92      198.62     20.62 o
 -12   8   7       38.73       46.10     11.96 o
 -10   8   7        1.62       -0.32      6.88 o
  -8   8   7     1218.16     1279.96    119.98 o
  -6   8   7      285.05      322.67     21.54 o
  -4   8   7      507.94      514.03     33.43 o
  -2   8   7     1302.54     1287.10     38.83 o
   0   8   7      605.45      610.47     21.11 o
   2   8   7     1157.89      836.99    182.93 o
   4   8   7     1354.89     1350.34     39.33 o
   6   8   7      238.45      223.74     12.17 o
   8   8   7        3.94       13.81      5.11 o
  10   8   7       20.24       16.74      7.22 o
  12   8   7       50.47       49.58     10.21 o
  14   8   7       39.59       51.18     10.92 o
  16   8   7       89.13      100.77     13.83 o
  18   8   7      487.57      492.28     33.22 o
 -15   9   7      451.63      433.38     29.14 o
 -13   9   7     1058.60     1267.83     50.89 o
 -11   9   7      455.14      519.77     30.16 o
  -9   9   7      493.32      607.47     39.30 o
  -7   9   7      576.60      488.59     28.66 o
  -5   9   7      505.32      478.33     34.43 o
  -3   9   7        6.37       15.64      6.89 o
  -1   9   7      564.16      474.25     22.71 o
   1   9   7      266.90      240.82     16.80 o
   3   9   7      245.72      226.65     16.56 o
   5   9   7      461.62      438.12     16.85 o
   7   9   7       67.19       92.95      9.37 o
   9   9   7      113.35      104.01     11.67 o
  11   9   7      172.12      174.87     19.73 o
  13   9   7      144.29      119.83     14.80 o
 -10  10   7      337.89      324.72     40.92 o
  -8  10   7      207.60      242.76     48.95 o
  -6  10   7      535.58      511.69     49.18 o
  -4  10   7      157.37      185.48     16.70 o
  -2  10   7      423.39      341.11     30.67 o
   0  10   7       20.52       12.23      7.37 o
   2  10   7        2.14        8.87      7.15 o
   4  10   7        7.90       -2.35     10.34 o
   6  10   7        7.58       26.61      8.04 o
   8  10   7     1014.91     1029.14     31.61 o
 -26   0   8      181.43      159.50     31.19 o
 -24   0   8        0.37        6.18     11.74 o
 -22   0   8      364.79      413.66     38.60 o
 -20   0   8     1389.78     1247.00     68.40 o
 -18   0   8      495.60      535.73     26.17 o
 -16   0   8       10.09       22.45      8.34 o
 -14   0   8        3.44        1.01      5.94 o
 -12   0   8     8687.35     8232.31    184.41 o
 -10   0   8     6270.94     6816.80    154.15 o
  -8   0   8      269.05      224.48     29.65 o
  -6   0   8     1642.28     1512.98     43.44 o
  -4   0   8     6696.76     6530.76    144.97 o
  -2   0   8     4733.64     4863.39    150.39 o
   0   0   8     4916.10     5198.92    159.66 o
   2   0   8      429.18      373.36     14.74 o
   4   0   8    22604.35    23431.88    673.99 o
   6   0   8       20.92       22.23      6.95 o
  10   0   8        3.76        7.84      4.11 o
  12   0   8     2226.95     2200.28     81.06 o
  14   0   8     9729.36    10098.59    222.16 o
  16   0   8      969.72      908.08     44.55 o
  18   0   8     4914.37     5280.99    129.32 o
  20   0   8      581.90      571.41     28.83 o
  22   0   8       43.76       46.94     11.00 o
  24   0   8      120.83      114.61     16.15 o
  26   0   8     2182.54     2383.75    118.12 o
 -27   1   8      546.44      572.20     36.73 o
 -25   1   8      441.28      368.17     30.29 o
 -23   1   8      986.74      863.74     41.96 o
 -21   1   8      734.23      614.30     33.25 o
 -19   1   8     1133.19     1174.51     35.76 o
 -17   1   8      491.36      471.85     17.21 o
 -15   1   8       58.31       49.19      6.30 o
 -13   1   8      294.31      206.27     10.47 o
 -11   1   8     3101.18     2658.14     49.78 o
  -9   1   8     1089.26      905.82     25.67 o
  -7   1   8      401.51      403.56     14.86 o
  -5   1   8     8311.79     7703.63    185.41 o
  -3   1   8     2481.40     2120.88     44.00 o
  -1   1   8      199.22      112.46      7.73 o
   1   1   8       22.46       28.69      3.59 o
   3   1   8     9987.98     9279.11    217.99 o
   5   1   8       70.58       41.29      5.30 o
   7   1   8     2659.51     2894.92     58.76 o
   9   1   8     6283.90     6821.96     96.62 o
  11   1   8     1456.13     1130.94     23.22 o
  13   1   8     2044.92     2232.68     50.83 o
  15   1   8     2254.19     2364.47     54.40 o
  17   1   8      544.59      540.46     18.60 o
  19   1   8     2883.78     2775.53     55.61 o
  21   1   8       10.37        4.96      4.76 o
  23   1   8      887.71      815.16     32.00 o
  25   1   8       67.61       94.34     13.33 o
 -26   2   8        3.33        9.73      9.80 o
 -24   2   8       17.17       37.01     12.70 o
 -22   2   8       36.29       64.87     14.04 o
 -20   2   8     1932.56     1933.73    122.99 o
 -18   2   8      772.35      679.06     55.74 o
 -16   2   8     2297.79     2193.81     45.79 o
 -14   2   8        3.81       18.69      5.59 o
 -12   2   8      282.37      202.02     19.67 o
 -10   2   8     2626.07     2834.83    148.51 o
  -8   2   8     2470.97     2603.40     96.06 o
  -6   2   8     2235.11     2255.80     59.27 o
  -4   2   8    26385.03    27513.67    968.38 o
  -2   2   8     2880.09     2796.80    112.31 o
   0   2   8     9056.71     9768.56    143.20 o
   2   2   8     1272.87     1368.91     30.38 o
   4   2   8       34.71       23.38      4.04 o
   6   2   8     3937.49     4040.35     77.18 o
   8   2   8      169.87      231.52     15.93 o
  10   2   8       80.02       61.24      5.18 o
  12   2   8     2426.51     2408.90     46.29 o
  14   2   8      135.05      147.75      9.82 o
  16   2   8     1489.11     1365.04     32.13 o
  18   2   8       25.68       21.29     11.14 o
  20   2   8      120.84      105.12     12.42 o
  22   2   8      529.76      530.96     25.22 o
  24   2   8      580.12      650.89     53.59 o
  26   2   8      229.35      209.58     18.89 o
 -25   3   8      224.24      206.67     24.27 o
 -23   3   8     3097.89     3203.94    137.04 o
 -21   3   8     2267.41     2176.16    106.77 o
 -19   3   8      455.56      384.63     35.67 o
 -17   3   8      380.27      348.12     27.35 o
 -15   3   8       96.25       80.89      9.95 o
 -13   3   8      275.56      270.75     15.05 o
 -11   3   8        1.73        0.73      7.00 o
  -9   3   8      836.11      793.43     33.06 o
  -7   3   8     1824.17     1882.72    100.73 o
  -5   3   8      741.06      805.63     22.31 o
  -3   3   8     2529.89     2255.65    190.46 o
  -1   3   8    19536.46    22195.56   1033.45 o
   1   3   8     1378.69     1220.95     39.68 o
   3   3   8     3490.21     3491.46    101.06 o
   5   3   8       10.90        6.57      2.60 o
   7   3   8      238.51      211.61      9.50 o
   9   3   8       80.93       50.37      5.76 o
  11   3   8      424.95      421.56     12.20 o
  13   3   8       23.67       35.24      7.15 o
  15   3   8       57.31       36.76      7.38 o
  17   3   8      540.20      486.83     21.80 o
  19   3   8     1251.59     1399.87     42.03 o
  21   3   8        8.29       22.67      9.58 o
  23   3   8      102.53      120.65     26.79 o
  25   3   8      165.19      163.21     20.84 o
 -24   4   8       24.24       32.65     13.32 o
 -22   4   8     3759.67     3994.53    275.46 o
 -20   4   8      354.97      246.74     62.77 o
 -18   4   8      330.54      299.77     17.70 o
 -16   4   8     1455.65     1449.65     75.50 o
 -14   4   8        8.47       14.14      6.47 o
 -12   4   8      761.82      667.59     39.03 o
 -10   4   8        0.01       14.33      5.40 o
  -8   4   8     3465.10     3634.91    186.83 o
  -6   4   8     1957.52     1983.65     91.10 o
  -4   4   8    12572.07    13919.51   1071.28 o
  -2   4   8     3387.77     3447.94    311.67 o
   0   4   8        0.29       14.60      7.70 o
   2   4   8     6908.97     7563.85    172.51 o
   4   4   8     1740.09     1657.26     66.24 o
   6   4   8      451.01      412.95     17.18 o
   8   4   8     2127.56     2363.70     79.19 o
  10   4   8     9538.77    10386.91    272.99 o
  12   4   8     2254.01     2399.84    186.45 o
  14   4   8        0.65       12.50     16.83 o
  16   4   8        6.65        8.29      7.75 o
  18   4   8      556.61      528.51     30.02 o
  20   4   8     1107.93      991.62     82.07 o
  22   4   8      259.29      259.76     24.49 o
  24   4   8     1049.25     1095.83     65.78 o
 -23   5   8      241.60      205.21     35.36 o
 -21   5   8     2801.06     3052.18    135.57 o
 -19   5   8     2428.34     2759.05    143.83 o
 -17   5   8       38.04       34.11     10.11 o
 -15   5   8     3984.64     4127.40    217.64 o
 -13   5   8     6884.03     7212.35    415.28 o
 -11   5   8    27034.32    28677.52   1570.72 o
  -9   5   8       70.01       64.66     11.12 o
  -7   5   8       12.59        7.15      6.82 o
  -5   5   8     2537.49     2598.38     71.82 o
  -3   5   8     3272.79     3078.62    109.24 o
  -1   5   8        3.19        0.51      5.79 o
   1   5   8      187.10      143.12     11.21 o
   3   5   8     7921.05     8091.76    144.83 o
   5   5   8     3934.04     4278.06    104.83 o
   7   5   8      201.84      218.31     13.43 o
   9   5   8     1257.70     1243.79     34.62 o
  11   5   8       80.47       62.24     12.50 o
  13   5   8      212.80      153.40     24.24 o
  15   5   8        9.68        0.09      9.50 o
  17   5   8     2014.60     1971.44     66.42 o
  19   5   8      640.17      620.23     34.35 o
  21   5   8        3.41       -1.47      8.28 o
  23   5   8        8.02       -9.52      8.07 o
 -22   6   8        5.52      -20.15     13.43 o
 -20   6   8     2539.78     2984.82    129.09 o
 -18   6   8      516.53      533.95     30.07 o
 -16   6   8      396.68      415.58     25.78 o
 -14   6   8     1990.34     2120.83    114.03 o
 -12   6   8     5434.53     5689.28    368.80 o
 -10   6   8     3405.63     3679.52    194.25 o
  -8   6   8        0.34       -0.75      5.82 o
  -6   6   8      100.51       96.00     13.90 o
  -4   6   8     1607.05     1574.82     74.81 o
  -2   6   8       14.25       20.35      8.03 o
   0   6   8     2073.69     2062.00     64.70 o
   2   6   8     1390.19     1425.46     54.47 o
   4   6   8      825.31      794.83     33.85 o
   6   6   8     1942.36     1954.54     57.27 o
   8   6   8       25.82       23.00      6.82 o
  10   6   8     3475.70     3777.03    114.66 o
  12   6   8     3891.41     4231.35    113.84 o
  14   6   8      745.79      755.89     36.85 o
  16   6   8       31.94       39.01     15.21 o
  18   6   8      687.21      676.38     36.74 o
  20   6   8     1198.17     1164.34     51.49 o
 -19   7   8      231.27      259.06     23.52 o
 -17   7   8        9.40        6.21      9.41 o
 -15   7   8        1.83        7.35      8.71 o
 -13   7   8       71.56      132.38     16.84 o
 -11   7   8      382.32      389.93     25.09 o
  -9   7   8      144.10      133.08     21.46 o
  -7   7   8     1262.44     1277.95     46.20 o
  -5   7   8       43.37       15.02      7.93 o
  -3   7   8      697.48      687.13     31.09 o
  -1   7   8       19.19       -3.07      9.57 o
   1   7   8      104.01      119.78     11.84 o
   3   7   8      360.76      302.63     14.86 o
   5   7   8      371.72      363.14     14.75 o
   7   7   8     2786.71     3001.62     65.52 o
   9   7   8      302.11      303.49     14.74 o
  11   7   8      765.74      726.66     29.36 o
  13   7   8        0.55       10.47      6.79 o
  15   7   8        0.28       36.17     27.64 o
  17   7   8        5.90       -1.37      8.44 o
  19   7   8      350.10      388.98     29.65 o
 -16   8   8      211.14      271.84     23.59 o
 -14   8   8     1221.27     1355.05     52.68 o
 -12   8   8     1034.52     1065.77     44.54 o
 -10   8   8      987.57     1079.22     44.43 o
  -8   8   8      286.20      257.18     21.00 o
  -6   8   8      901.00      930.36     82.61 o
  -4   8   8     3330.66     3437.69    216.79 o
  -2   8   8     1047.38     1021.35     35.46 o
   0   8   8      322.25      229.60     31.65 o
   2   8   8     1704.55     1744.03     51.97 o
   4   8   8      987.68     1058.98     28.77 o
   6   8   8     2700.80     2724.66     50.24 o
   8   8   8      192.22      173.01     11.58 o
  10   8   8     2277.70     2332.86     61.81 o
  12   8   8     1382.27     1440.10     45.36 o
  14   8   8       99.61       89.11     12.53 o
  16   8   8      647.75      734.06     31.79 o
 -13   9   8      593.10      719.42     37.70 o
 -11   9   8      106.15      136.18     18.36 o
  -9   9   8        9.75        9.83     18.37 o
  -7   9   8      212.71      195.76     20.38 o
  -5   9   8      437.52      461.03     27.52 o
  -3   9   8      376.45      377.51     34.66 o
  -1   9   8        3.35       -1.99      7.67 o
   1   9   8      748.55      707.95     48.48 o
   3   9   8     2985.82     3064.13    105.92 o
   5   9   8      661.55      709.91     30.15 o
   7   9   8        7.48        9.98      5.65 o
   9   9   8     1462.24     1480.81     45.51 o
  11   9   8     1829.74     1960.51     47.94 o
  13   9   8      338.54      368.92     23.40 o
  -8  10   8      429.99      250.56    212.77 o
  -6  10   8        4.45       24.53      9.45 o
  -4  10   8        4.37       -2.42      7.20 o
  -2  10   8      529.42      574.94     40.07 o
   0  10   8      140.39      109.63     13.77 o
   2  10   8      282.15      349.72     29.05 o
   4  10   8      252.96      342.89     20.96 o
   6  10   8      421.71      421.89     20.33 o
   8  10   8        0.15        9.31      9.09 o
 -25   1   9        8.31        9.20      9.55 o
 -23   1   9      426.05      379.06     27.55 o
 -21   1   9      108.49      118.46     16.74 o
 -19   1   9       14.63       21.08      6.90 o
 -17   1   9       24.38       17.65      4.95 o
 -15   1   9      379.37      296.46     52.85 o
 -13   1   9     2377.03     2346.05     62.56 o
 -11   1   9      208.40      207.47     10.54 o
  -9   1   9      335.56      314.66     14.11 o
  -7   1   9      148.02      191.13     10.35 o
  -5   1   9     1658.94     1641.67     37.49 o
  -3   1   9     3772.63     3518.96     68.28 o
  -1   1   9      501.13      413.23     15.80 o
   1   1   9     5944.34     6303.53     95.99 o
   3   1   9     2497.60     2691.03     40.11 o
   5   1   9     2721.38     2890.27    131.81 o
   7   1   9      398.18      339.17     21.93 o
   9   1   9      230.09      171.78      9.70 o
  11   1   9     3690.05     3817.74     59.62 o
  13   1   9      855.44      789.47     22.41 o
  15   1   9        0.09       -0.03      3.84 o
  17   1   9     1946.80     1867.16     45.96 o
  19   1   9     1674.76     1663.47     43.57 o
  21   1   9      269.79      238.16     17.50 o
  23   1   9      202.23      215.97     19.90 o
  25   1   9        8.09        5.98      7.32 o
 -26   2   9       99.39       93.36     18.34 o
 -24   2   9     1725.20     1634.39    128.00 o
 -22   2   9        0.01        9.98      7.67 o
 -20   2   9       18.40       21.16      6.86 o
 -18   2   9     1757.54     1451.81    187.92 o
 -16   2   9     1269.95     1082.46    161.87 o
 -14   2   9       39.76       28.37      6.70 o
 -12   2   9     1576.10     1516.14     41.82 o
 -10   2   9     3590.97     3784.20    108.61 o
  -8   2   9       12.74       21.61      4.81 o
  -6   2   9      627.70      558.26     31.17 o
  -4   2   9    31522.88    34742.48   1071.80 o
  -2   2   9    52977.48    57529.95   1091.18 o
   0   2   9      301.96      223.52     16.33 o
   2   2   9     1228.41     1173.83     24.32 o
   4   2   9     3078.92     3046.50     60.70 o
   6   2   9     7019.01     7109.20    128.69 o
   8   2   9       91.76       69.52      7.24 o
  10   2   9      109.29       99.52     10.18 o
  12   2   9    11645.74    12324.85    220.22 o
  14   2   9      721.78      693.15     20.85 o
  16   2   9      310.73      279.72     13.39 o
  18   2   9     4359.43     3655.32    229.46 o
  20   2   9      441.00      295.57    156.57 o
  22   2   9     1189.05     1103.82     38.17 o
  24   2   9       17.25        7.53      8.00 o
 -25   3   9        4.50       13.07     10.24 o
 -23   3   9     1709.20     1556.06     60.68 o
 -21   3   9      240.68      232.23     23.86 o
 -19   3   9     2650.55     2930.50    125.38 o
 -17   3   9     3823.01     4176.12    144.23 o
 -15   3   9      112.83      123.45     11.91 o
 -13   3   9      105.51      110.73     12.52 o
 -11   3   9     9660.72    10191.05    504.03 o
  -9   3   9       49.68       77.54     20.57 o
  -7   3   9     3001.12     2999.26    197.43 o
  -5   3   9      621.29      450.00     52.19 o
  -3   3   9    47540.00    51479.42   3710.19 o
  -1   3   9     8828.77     8811.11    396.60 o
   1   3   9      410.90      362.33     15.60 o
   3   3   9       15.11       16.29      5.09 o
   5   3   9      513.45      319.49     18.01 o
   7   3   9       50.50       26.26      8.26 o
   9   3   9       39.94       36.53      6.48 o
  11   3   9      134.90      117.88      9.84 o
  13   3   9     1078.29      917.56     38.42 o
  15   3   9      229.45      213.86     19.65 o
  17   3   9      220.87      128.35     16.95 o
  19   3   9     2650.38     2594.20     79.67 o
  21   3   9      875.42      912.96     83.07 o
  23   3   9       20.28       41.10     11.84 o
 -24   4   9      186.90      185.29     33.04 o
 -22   4   9      685.36      672.60     53.58 o
 -20   4   9     3221.48     3297.85    173.79 o
 -18   4   9        5.08       -2.09     10.89 o
 -16   4   9      190.99      174.23     25.79 o
 -14   4   9     7489.07     7962.17    257.48 o
 -12   4   9      889.69      866.87     35.75 o
 -10   4   9      191.13      177.09     16.64 o
  -8   4   9      735.04      706.54     43.77 o
  -6   4   9      232.54      179.61     23.70 o
  -4   4   9        8.65       16.05      7.15 o
  -2   4   9     3814.95     3898.32    195.48 o
   0   4   9      293.27      247.28     16.71 o
   2   4   9      195.84      171.50     12.80 o
   4   4   9     5081.62     5118.54    171.80 o
   6   4   9       40.24       57.82      9.31 o
   8   4   9     1091.46     1117.78     32.49 o
  10   4   9      135.66      124.18     10.48 o
  12   4   9      366.35      355.85     23.90 o
  14   4   9      598.38      578.39     30.74 o
  16   4   9        2.03        7.02      8.26 o
  18   4   9      109.78       97.56     41.00 o
  20   4   9     2164.36     2129.81     71.97 o
  22   4   9      672.06      708.27     38.30 o
 -21   5   9      460.81      505.05     68.17 o
 -19   5   9     2647.91     2918.57    190.62 o
 -17   5   9      140.55      143.72     24.40 o
 -15   5   9      760.90      731.36     34.17 o
 -13   5   9      732.78      681.68     32.25 o
 -11   5   9    18833.49    20798.44   1031.52 o
  -9   5   9     5811.21     5779.35    434.89 o
  -7   5   9      875.35      850.31     36.05 o
  -5   5   9     3896.12     3982.10    146.53 o
  -3   5   9     3061.11     2747.29    145.22 o
  -1   5   9     2885.92     2780.16    125.53 o
   1   5   9      172.74      146.37     27.80 o
   3   5   9      189.68      146.39     15.22 o
   5   5   9    23794.13    25399.85    494.50 o
   7   5   9     1921.47     2010.52     72.38 o
   9   5   9      165.96      139.68     12.29 o
  11   5   9        1.38       -4.16     17.76 o
  13   5   9      121.55      116.79     16.21 o
  15   5   9      643.84      576.92     51.11 o
  17   5   9      234.58      166.28     19.33 o
  19   5   9      700.49      655.68     35.92 o
  21   5   9     1281.29     1341.19     55.42 o
 -20   6   9        8.21        9.46     20.00 o
 -18   6   9      246.32      265.68     23.32 o
 -16   6   9      903.66     1024.60     42.99 o
 -14   6   9       91.29       83.93     17.14 o
 -12   6   9     2090.85     2251.65    120.05 o
 -10   6   9     1625.86     1662.71     55.62 o
  -8   6   9       17.65        9.57      7.10 o
  -6   6   9     1186.05     1283.94     45.66 o
  -4   6   9     1583.11     1358.51     94.65 o
  -2   6   9       93.43       66.12     11.83 o
   0   6   9        2.90        0.70      6.45 o
   2   6   9      327.60      249.10     15.33 o
   4   6   9     6550.42     6950.56    168.76 o
   6   6   9      415.45      336.16     15.40 o
   8   6   9      837.09      799.71     52.91 o
  10   6   9      406.72      355.63     31.42 o
  12   6   9      376.92      322.14     24.07 o
  14   6   9      583.40      564.77     59.29 o
  16   6   9      391.04      374.56     27.72 o
  18   6   9        9.55       14.45     10.42 o
 -19   7   9      897.82     1074.83     60.37 o
 -17   7   9     1327.40     1357.45     53.31 o
 -15   7   9     1172.26     1217.12     48.83 o
 -13   7   9      708.30      742.22     90.48 o
 -11   7   9      914.79      841.96     56.51 o
  -9   7   9     3208.90     3208.82    146.07 o
  -7   7   9     1072.32      837.08     36.16 o
  -5   7   9       46.22       25.42      8.68 o
  -3   7   9      383.91      329.33     21.47 o
  -1   7   9       29.86       34.88      9.69 o
   1   7   9      196.96      183.87     17.39 o
   3   7   9       68.41       42.95      8.07 o
   5   7   9      761.32      700.94     23.87 o
   7   7   9     1023.18      891.42     26.28 o
   9   7   9      874.76      853.03     47.62 o
  11   7   9        1.57        0.29      9.19 o
  13   7   9       22.12        9.33      9.55 o
  15   7   9       64.04       55.89     13.75 o
  17   7   9       10.35        7.89      9.57 o
 -16   8   9      135.89      149.87     21.77 o
 -14   8   9       11.83       22.06     10.70 o
 -12   8   9        3.65       17.05     19.22 o
 -10   8   9      129.64      112.48     16.34 o
  -8   8   9      168.30      123.14     16.62 o
  -6   8   9       43.04       26.09      9.17 o
  -4   8   9       45.81       37.21      9.94 o
  -2   8   9     3955.41     3713.45    229.60 o
   0   8   9      636.18      476.04     29.95 o
   2   8   9       31.90       35.02      8.36 o
   4   8   9       47.97       47.65      8.09 o
   6   8   9      776.44      798.79     30.60 o
   8   8   9       33.97       29.25      7.27 o
  10   8   9       14.16       16.37     16.21 o
  12   8   9       34.85       39.81     12.54 o
  14   8   9      247.31      275.85     25.33 o
  16   8   9        0.90       19.89     10.98 o
 -13   9   9      208.97      191.30     72.88 o
 -11   9   9      217.31      201.31     21.92 o
  -9   9   9      563.76      551.72     31.79 o
  -7   9   9      189.01      162.49     19.40 o
  -5   9   9       45.19       84.71     24.71 o
  -3   9   9        1.11       -2.33      7.62 o
  -1   9   9     1017.70      947.71     50.26 o
   1   9   9       93.76       76.95     14.20 o
   3   9   9       71.25       82.41     11.87 o
   5   9   9     1180.53     1238.64     39.09 o
   7   9   9        1.47       -0.12      5.58 o
   9   9   9      253.78      275.93     20.56 o
  11   9   9      316.15      313.15     33.73 o
  -6  10   9        7.73       21.21      9.53 o
  -4  10   9       81.32      127.87     17.88 o
  -2  10   9      186.80      234.19     22.53 o
   0  10   9      388.09      347.10     25.60 o
   2  10   9      265.42      243.11     29.80 o
   4  10   9     1525.21     1753.67    167.84 o
 -24   0  10      660.32      727.42     56.67 o
 -22   0  10     4391.35     4482.31    172.94 o
 -20   0  10     1365.66     1296.41     71.03 o
 -16   0  10     1733.90     1624.85     53.66 o
 -14   0  10     3012.68     3476.07     92.06 o
 -12   0  10      137.38      130.89     13.91 o
 -10   0  10     1885.32     1803.39     53.96 o
  -8   0  10     3718.51     3531.06     89.24 o
  -6   0  10      125.74       81.18     15.44 o
  -4   0  10     2639.10     2810.61     93.73 o
  -2   0  10       17.34        4.03      4.17 o
   0   0  10     2974.07     2898.07     90.10 o
   2   0  10      579.60      382.05     26.33 o
   6   0  10    20920.40    21888.42    636.62 o
   8   0  10    28402.66    31218.37    900.20 o
  10   0  10      438.10      419.67     18.13 o
  12   0  10       13.42        5.50      5.37 o
  14   0  10     1847.65     1973.32     59.82 o
  16   0  10     6702.70     6878.17    161.60 o
  18   0  10      155.79      179.69     17.35 o
  20   0  10     2118.08     2200.87     68.99 o
  22   0  10     2243.16     2478.47     76.77 o
  24   0  10     1744.03     1908.02    101.29 o
 -25   1  10      964.43     1042.98     49.24 o
 -23   1  10     1829.34     1819.29     66.62 o
 -21   1  10      399.91      406.18     43.08 o
 -19   1  10       98.44       41.31     21.09 o
 -17   1  10     3085.28     3076.24     70.28 o
 -15   1  10        4.27       10.08      4.75 o
 -13   1  10     2006.86     1956.80     57.61 o
 -11   1  10     1589.11     1522.91     39.09 o
  -9   1  10     1480.17     1506.11     37.09 o
  -7   1  10      312.02      235.38     11.89 o
  -5   1  10      367.48      241.02     11.56 o
  -3   1  10     1536.61     1220.37     31.35 o
  -1   1  10        4.02       29.80      4.59 o
   1   1  10     1085.40     1086.99     23.52 o
   3   1  10       17.95        6.82      2.78 o
   5   1  10     1005.26      534.17    170.02 o
   7   1  10     9231.57     9151.06    163.92 o
   9   1  10     2690.62     2865.06     74.31 o
  11   1  10      820.80      797.95     19.89 o
  13   1  10     1216.39     1092.82     27.93 o
  15   1  10      700.20      631.66     20.73 o
  17   1  10       20.78       13.98      4.61 o
  19   1  10       22.84       26.80      6.54 o
  21   1  10      320.70      421.15     22.02 o
  23   1  10      446.85      429.55     24.20 o
 -24   2  10     1178.88     1392.03     80.52 o
 -22   2  10     2589.40     2786.62    191.77 o
 -20   2  10       14.79       13.52     12.24 o
 -18   2  10      587.22      536.91     26.10 o
 -16   2  10     1029.26      891.50     88.72 o
 -14   2  10     1197.85     1133.36     35.15 o
 -12   2  10     2140.18     2067.85     49.97 o
 -10   2  10     1605.84     1706.46     51.85 o
  -8   2  10       41.45       36.80      6.11 o
  -6   2  10       31.43       43.48      6.07 o
  -4   2  10       51.57       90.60     62.88 o
  -2   2  10      610.46      585.55     18.41 o
   0   2  10     1992.07     1883.50     40.98 o
   2   2  10      802.80      789.25     18.91 o
   4   2  10      547.20      507.90     14.45 o
   6   2  10     1325.85     1148.87     32.59 o
   8   2  10     2581.83     2577.12     55.63 o
  10   2  10       92.97      121.03      7.77 o
  12   2  10       52.43       59.56      8.80 o
  14   2  10     5321.02     5490.34    108.36 o
  16   2  10      499.35      408.62     25.25 o
  18   2  10      783.12      889.17     39.58 o
  20   2  10      700.66      711.41     35.55 o
  22   2  10      584.23      529.64     56.67 o
  24   2  10      233.35      206.58     41.00 o
 -23   3  10      463.76      440.65     41.30 o
 -21   3  10      397.58      325.89     31.96 o
 -19   3  10      501.54      546.16     44.94 o
 -17   3  10      301.06      298.53     41.10 o
 -15   3  10     1372.90     1278.78     81.09 o
 -13   3  10      161.88      117.22     14.66 o
 -11   3  10     2085.64     1999.80    152.86 o
  -9   3  10      827.97      880.72     76.97 o
  -7   3  10       19.72       35.60      9.09 o
  -5   3  10      322.57      256.82     37.06 o
  -3   3  10      180.94      166.41     15.60 o
  -1   3  10     1404.92     1367.51     89.63 o
   1   3  10     3649.50     3626.39     88.32 o
   3   3  10       77.11       52.83      7.62 o
   5   3  10      115.12      138.81     18.37 o
   7   3  10       82.81       89.88     11.39 o
   9   3  10     1791.44     1753.38     44.71 o
  11   3  10      770.17      859.39     37.28 o
  13   3  10      100.58       97.57     14.84 o
  15   3  10      321.72      295.76     22.96 o
  17   3  10     3908.95     3849.90    106.37 o
  19   3  10      382.90      362.84     25.61 o
  21   3  10      161.65      132.56     18.56 o
  23   3  10      953.61      871.98     50.34 o
 -22   4  10      146.29      199.65     32.89 o
 -20   4  10      229.88      197.40     19.66 o
 -18   4  10     1429.79     1414.17     51.75 o
 -16   4  10      159.47      146.55     16.70 o
 -14   4  10     2306.78     2480.94    116.96 o
 -12   4  10     1954.97     1979.07    202.27 o
 -10   4  10      798.75      710.61     57.52 o
  -8   4  10     1155.39     1044.24     93.88 o
  -6   4  10      592.84      570.01     27.61 o
  -4   4  10      962.49      963.89    137.65 o
  -2   4  10       49.49       49.78      9.91 o
   0   4  10       59.04       46.61      9.70 o
   2   4  10      319.77      340.42     16.23 o
   4   4  10      416.01      321.62     22.38 o
   6   4  10      665.48      570.31     26.67 o
   8   4  10      674.07      663.68     38.68 o
  10   4  10     2361.06     2427.58     85.60 o
  12   4  10      243.59      213.15     20.41 o
  14   4  10        2.42        6.93      7.05 o
  16   4  10        2.73        8.51      8.13 o
  18   4  10        1.79       -0.39      9.03 o
  20   4  10      115.24       82.68     18.61 o
  22   4  10       21.91       37.09     12.76 o
 -21   5  10      392.75      417.33     27.22 o
 -19   5  10     1067.93     1112.58     45.54 o
 -17   5  10       47.97       66.84     15.21 o
 -15   5  10      674.09      641.15     32.08 o
 -13   5  10      256.75      266.67     33.04 o
 -11   5  10      220.40      221.75     19.95 o
  -9   5  10       16.54       14.38      7.91 o
  -7   5  10      155.26      118.99     14.82 o
  -5   5  10      990.88     1071.18     56.36 o
  -3   5  10      329.53      307.57     20.28 o
  -1   5  10       22.51       30.19      8.57 o
   1   5  10      192.54      138.27     14.77 o
   3   5  10      503.68      391.54     34.16 o
   5   5  10       19.88       23.42      7.91 o
   7   5  10    10222.25    10854.70    405.55 o
   9   5  10      575.60      619.82     27.62 o
  11   5  10       27.60       15.95      8.94 o
  13   5  10      320.27      262.65     36.52 o
  15   5  10      282.12      296.08     25.36 o
  17   5  10        0.33       -4.27      7.89 o
  19   5  10       38.01       25.32     10.48 o
  21   5  10       27.22       18.15     11.78 o
 -20   6  10       78.05       78.16     15.54 o
 -18   6  10     1278.62     1426.80     77.90 o
 -16   6  10      462.81      465.43     28.58 o
 -14   6  10      109.26      161.44     18.43 o
 -12   6  10      817.95      757.24     65.86 o
 -10   6  10      209.30      184.42     28.64 o
  -8   6  10      955.50      888.12     63.15 o
  -6   6  10       12.51       70.98     49.64 o
  -4   6  10      283.28      282.93     20.62 o
  -2   6  10      919.34      744.82     46.09 o
   0   6  10      190.61      151.31     16.27 o
   2   6  10     5440.87     5507.33    116.73 o
   4   6  10       42.74       61.61      8.54 o
   6   6  10     4802.97     5032.95    111.23 o
   8   6  10      495.37      496.14     25.39 o
  10   6  10      516.81      502.87     56.51 o
  12   6  10       34.78       37.76     12.05 o
  14   6  10      982.86      981.08     67.24 o
  16   6  10      419.48      355.17     28.03 o
  18   6  10       34.93       17.00     10.96 o
 -17   7  10       13.91       15.31     10.18 o
 -15   7  10     1152.25     1222.17     49.41 o
 -13   7  10        4.38        5.35      8.46 o
 -11   7  10       85.46       84.94     14.48 o
  -9   7  10      220.07      223.60     20.37 o
  -7   7  10      132.50      143.73     17.12 o
  -5   7  10       84.02       64.23     12.58 o
  -3   7  10        0.46       -8.34      5.56 o
  -1   7  10     1920.99     1864.89     84.62 o
   1   7  10     3908.55     3641.09    222.89 o
   3   7  10       32.21       30.57      7.27 o
   5   7  10        7.99        1.48      5.45 o
   7   7  10     1472.54     1615.06     52.62 o
   9   7  10      510.09      484.07     41.84 o
  11   7  10      389.73      385.38     27.74 o
  13   7  10      911.44      916.56     68.17 o
  15   7  10     1906.42     1945.18    146.84 o
  17   7  10      190.92       30.45     45.78 o
 -14   8  10      323.80      332.43     26.22 o
 -12   8  10     1395.04     1585.08     68.02 o
 -10   8  10     1577.46     1868.72    114.34 o
  -8   8  10      119.57      211.03     39.53 o
  -6   8  10      100.48       75.27     14.39 o
  -4   8  10      549.90      595.23     31.68 o
  -2   8  10     3927.98     4142.55    320.47 o
   0   8  10     2263.69     2458.25     65.20 o
   2   8  10      121.74      130.23     22.98 o
   4   8  10     1341.99     1365.66     38.02 o
   6   8  10      446.36      395.31     17.88 o
   8   8  10      714.73      821.65     38.49 o
  10   8  10       73.36       65.27     12.48 o
  12   8  10      661.66      532.15     69.72 o
  14   8  10     2614.33     2997.15    174.02 o
 -11   9  10      143.63       65.89     55.66 o
  -9   9  10      412.68      461.63     29.58 o
  -7   9  10      325.33      299.70     23.89 o
  -5   9  10        0.60        0.15      9.11 o
  -3   9  10     1044.81      972.92     42.82 o
  -1   9  10     1295.26     1368.26     51.99 o
   1   9  10      488.64      440.24     27.12 o
   3   9  10      126.88      101.73     13.30 o
   5   9  10       48.67       23.64      7.54 o
   7   9  10      360.48      400.98     19.55 o
   9   9  10      611.64      661.10     37.51 o
 -23   1  11     2057.46     2260.49     77.18 o
 -21   1  11      121.84       87.41     15.39 o
 -19   1  11       24.41       12.63      7.43 o
 -17   1  11        1.40        3.92      4.87 o
 -15   1  11        0.83        6.68      4.73 o
 -13   1  11      217.20      207.78     13.04 o
 -11   1  11      241.13      266.67     13.62 o
  -9   1  11      147.85      169.10     11.48 o
  -7   1  11      896.92      767.34     24.06 o
  -5   1  11       14.24        9.58      4.02 o
  -3   1  11      148.97      142.88      9.44 o
  -1   1  11      101.34      105.24      7.92 o
   1   1  11      241.98      214.17     11.03 o
   3   1  11      444.25      413.79     11.63 o
   5   1  11       19.55       12.51      9.11 o
   7   1  11      852.89      637.54    188.13 o
   9   1  11     1792.74     1710.69     42.28 o
  11   1  11       46.57       55.60      6.29 o
  13   1  11     1736.39     1740.09     39.08 o
  15   1  11        9.77        9.40      4.50 o
  17   1  11      256.15      217.63     13.45 o
  19   1  11      137.08      150.54     17.94 o
  21   1  11      394.83      365.67     36.52 o
  23   1  11      504.44      565.14     32.45 o
 -24   2  11     5041.54     5685.50    163.75 o
 -22   2  11     3995.69     4475.49    183.21 o
 -20   2  11     1275.67     1365.37     93.80 o
 -18   2  11      713.55      659.27     49.64 o
 -16   2  11       84.39       61.79     11.54 o
 -14   2  11     3194.05     3462.84    149.86 o
 -12   2  11     4317.92     4546.43     92.91 o
 -10   2  11      443.16      429.19     18.43 o
  -8   2  11      719.68      597.98     25.58 o
  -6   2  11      177.05      121.30     13.28 o
  -4   2  11     5698.00     6150.70    192.32 o
  -2   2  11     1757.04     1614.88     92.95 o
   0   2  11       12.78       -4.75      7.49 o
   2   2  11      746.97      649.17     22.06 o
   4   2  11     1145.08     1093.31     37.43 o
   6   2  11      279.62      201.19     16.91 o
   8   2  11       57.15       35.85     14.21 o
  10   2  11      267.07      181.71     13.30 o
  12   2  11       29.26       26.85      6.70 o
  14   2  11     1354.97     1276.85     47.85 o
  16   2  11        3.16        4.77      7.02 o
  18   2  11      310.05      281.44     23.63 o
  20   2  11      258.40      228.80     21.59 o
  22   2  11      402.21      344.24     26.79 o
 -23   3  11     1040.87      990.06     67.17 o
 -21   3  11        3.99        0.16      7.76 o
 -19   3  11      124.37       99.60     15.55 o
 -17   3  11      675.92      652.15     43.58 o
 -15   3  11     1179.20     1208.52    102.68 o
 -13   3  11     1568.88     1595.66    139.89 o
 -11   3  11     1472.66     1411.33    108.24 o
  -9   3  11       31.95       20.89      8.19 o
  -7   3  11       58.73       96.41     13.47 o
  -5   3  11      146.34      107.12     13.57 o
  -3   3  11     3056.06     3465.18    278.17 o
  -1   3  11       15.22        8.56      7.33 o
   1   3  11     1864.17     1755.37    150.93 o
   3   3  11       51.21       60.19      8.87 o
   5   3  11      974.66      850.94     27.01 o
   7   3  11     1482.87     1419.51    118.12 o
   9   3  11     2976.86     3030.37     83.72 o
  11   3  11     3470.14     3812.54    256.94 o
  13   3  11        1.54        5.92      7.64 o
  15   3  11     1667.64     1606.85     57.68 o
  17   3  11     1883.20     2089.54     80.29 o
  19   3  11      899.51      938.82     43.37 o
  21   3  11       25.07       34.12     11.57 o
 -22   4  11     2079.08     2249.57    111.48 o
 -20   4  11       83.67       48.02     18.30 o
 -18   4  11      303.44      259.33     22.80 o
 -16   4  11     4297.53     4585.74    290.52 o
 -14   4  11      626.31      633.13     79.29 o
 -12   4  11       67.01       41.12     11.46 o
 -10   4  11      757.04      699.40     33.02 o
  -8   4  11     1462.14     1285.03     51.80 o
  -6   4  11    10275.43    10695.98    876.11 o
  -4   4  11       68.02       63.87     11.57 o
  -2   4  11      645.81      597.18     56.44 o
   0   4  11     5373.18     5606.69    295.07 o
   2   4  11     3176.36     3071.10    139.48 o
   4   4  11      984.40      929.53     35.34 o
   6   4  11     6462.13     6717.74    181.04 o
   8   4  11     3549.79     3774.81     81.85 o
  10   4  11    11452.29    12083.39    295.37 o
  12   4  11     1021.12      927.44     42.93 o
  14   4  11      488.19      422.86     27.89 o
  16   4  11     3251.83     3462.06    128.85 o
  18   4  11     1198.26     1123.31     70.56 o
  20   4  11       42.82       14.00     10.86 o
 -21   5  11      679.13      801.83     40.30 o
 -19   5  11       73.22       78.04     14.18 o
 -17   5  11     3552.35     3667.35    168.38 o
 -15   5  11       28.88        1.64      7.35 o
 -13   5  11      626.20      691.36     74.58 o
 -11   5  11      712.89      708.48     46.40 o
  -9   5  11      458.18      449.39     26.26 o
  -7   5  11      285.67      256.80     20.53 o
  -5   5  11        7.43       -9.23      6.15 o
  -3   5  11     6362.39     6626.06    647.20 o
  -1   5  11     7493.43     7751.38    472.41 o
   1   5  11      120.90       96.36     23.01 o
   3   5  11      234.79      173.13     13.80 o
   5   5  11     2959.58     2918.52     65.03 o
   7   5  11     8119.32     8854.21    237.80 o
   9   5  11     3334.35     3682.61    191.22 o
  11   5  11      405.07      435.32     28.59 o
  13   5  11     1947.03     1974.34    191.16 o
  15   5  11     2830.77     2892.70     89.56 o
  17   5  11     1314.38     1374.43     59.37 o
  19   5  11       70.43       31.80     35.98 o
 -18   6  11       28.80       14.32      9.92 o
 -16   6  11      165.29      173.21     30.26 o
 -14   6  11     1399.76     1364.20     88.63 o
 -12   6  11     2528.32     2532.07    170.93 o
 -10   6  11     3422.83     3578.12    161.20 o
  -8   6  11      682.77      598.70     31.00 o
  -6   6  11     2288.82     2351.43    235.70 o
  -4   6  11     3594.03     3651.72    249.60 o
  -2   6  11     2387.77     2386.30     95.27 o
   0   6  11      712.54      489.74     36.52 o
   2   6  11     2077.91     1987.61     63.92 o
   4   6  11     4527.28     4845.96     98.19 o
   6   6  11      259.82      230.82     14.41 o
   8   6  11     1263.11     1233.82     54.17 o
  10   6  11      690.35      678.19     36.39 o
  12   6  11      757.50      667.13     57.44 o
  14   6  11        8.19       23.62     11.79 o
  16   6  11        5.73        5.03     10.20 o
  18   6  11       42.63       29.43     21.69 o
 -17   7  11      300.69      190.20    150.24 o
 -15   7  11      227.17      239.78     38.37 o
 -13   7  11      578.47      593.27     38.37 o
 -11   7  11       21.49       15.48      9.23 o
  -9   7  11      741.01      592.89     31.61 o
  -7   7  11        1.10       21.14      9.01 o
  -5   7  11      790.58      774.42     64.47 o
  -3   7  11      238.19      205.81     34.20 o
  -1   7  11      470.04      389.78     24.67 o
   1   7  11      691.10      644.76     44.62 o
   3   7  11      685.34      607.35     21.94 o
   5   7  11      993.71      917.03     40.18 o
   7   7  11       81.71       52.77      8.13 o
   9   7  11      333.42      389.13     26.14 o
  11   7  11        0.88       -0.19     10.13 o
  13   7  11      592.06      601.84     51.03 o
  15   7  11      323.57      252.92     63.46 o
 -14   8  11        0.29        0.10      9.87 o
 -12   8  11       98.88      109.51     18.11 o
 -10   8  11      362.38      354.89     37.68 o
  -8   8  11      117.91      155.97     19.28 o
  -6   8  11        1.63        4.19      7.95 o
  -4   8  11       44.83       20.86      9.67 o
  -2   8  11      274.76      273.19     22.50 o
   0   8  11      222.38      236.03     17.72 o
   2   8  11      116.67      111.11     13.22 o
   4   8  11       28.63       12.11      7.50 o
   6   8  11       11.49        3.36      6.11 o
   8   8  11        0.01        0.48      8.33 o
  10   8  11      135.54      111.68     15.10 o
  12   8  11       76.80       53.08     15.10 o
  -9   9  11       69.05       -0.28      9.88 o
  -7   9  11      533.38      463.63     29.48 o
  -5   9  11        0.67        9.82      8.64 o
  -3   9  11       85.66      103.68     16.83 o
  -1   9  11      234.40      249.35     22.09 o
   1   9  11       76.48       82.85     12.26 o
   3   9  11       58.15       43.49      9.95 o
   5   9  11        1.83        7.80      7.65 o
   7   9  11        9.38        8.62      7.11 o
 -24   0  12     2247.94     2248.18    111.33 o
 -22   0  12      330.03      271.14     35.36 o
 -20   0  12     1669.18     1652.40    250.53 o
 -18   0  12     2731.01     2747.18     81.61 o
 -16   0  12      317.33      294.86     23.32 o
 -14   0  12     3412.61     3629.32     97.98 o
 -12   0  12     2958.05     2909.80     81.38 o
 -10   0  12     3126.11     2952.97     80.96 o
  -8   0  12      635.02      559.69     48.41 o
  -6   0  12     2682.84     2492.41     68.97 o
  -4   0  12     1866.27     1743.35     52.01 o
  -2   0  12      547.43      442.88     21.55 o
   0   0  12      919.60     1039.84     44.47 o
   2   0  12     3464.97     3449.26     87.53 o
   4   0  12      260.00      222.31     17.21 o
   6   0  12     1244.21     1219.98     62.23 o
   8   0  12      230.53      203.36     16.48 o
  10   0  12     4010.26     4072.61    103.59 o
  12   0  12      522.99      562.99     28.01 o
  14   0  12       10.68       10.69      6.25 o
  18   0  12     5376.60     5532.16    138.57 o
  20   0  12       49.47       36.48     16.14 o
  22   0  12       43.90       52.50     18.07 o
 -23   1  12      420.71      467.24     31.20 o
 -21   1  12     2822.58     3136.83    100.52 o
 -19   1  12      138.61      150.00     12.65 o
 -17   1  12      223.57      185.69     13.28 o
 -15   1  12     2296.56     2195.46     49.90 o
 -13   1  12     5267.75     5124.44    147.67 o
 -11   1  12      187.48      148.18     11.01 o
  -9   1  12       69.17       63.95      7.62 o
  -7   1  12     3908.01     3635.69     75.44 o
  -5   1  12     2506.21     2400.27    105.87 o
  -3   1  12      933.00      912.30     26.44 o
  -1   1  12     1515.32     1567.09     37.82 o
   1   1  12     4060.40     3966.73     78.62 o
   3   1  12      329.08      302.91     12.05 o
   5   1  12        1.52        2.45      3.99 o
   7   1  12      760.76      364.34    400.30 o
   9   1  12     1054.69      638.26    279.17 o
  11   1  12      719.79      727.00     22.87 o
  13   1  12      318.51      319.07     17.53 o
  15   1  12      650.28      565.18     23.70 o
  17   1  12     4761.44     4942.48    102.40 o
  19   1  12      503.08      456.41     28.43 o
  21   1  12        1.36       -0.90      7.96 o
 -22   2  12      819.51      724.95     54.51 o
 -20   2  12        0.48        5.91      8.46 o
 -18   2  12      372.68      318.08     18.96 o
 -16   2  12       98.07      104.68     13.36 o
 -14   2  12     1037.20      962.73     33.29 o
 -12   2  12        8.71       15.64     14.44 o
 -10   2  12       43.64       49.76     10.95 o
  -8   2  12     8611.40     8672.52    487.85 o
  -6   2  12     1645.04     1519.78     50.41 o
  -4   2  12      105.49       99.90     12.50 o
  -2   2  12      190.71      134.61     13.91 o
   0   2  12      438.16      319.40     19.81 o
   2   2  12     2619.59     2522.06     55.61 o
   4   2  12      478.18      527.23     20.43 o
   6   2  12     1823.67     2028.77     86.31 o
   8   2  12     3914.98     3985.45    102.80 o
  10   2  12      742.40      773.50     41.40 o
  12   2  12       46.54       64.34      9.61 o
  14   2  12      111.50      130.66     18.22 o
  16   2  12      439.79      435.46     27.45 o
  18   2  12     1272.73     1345.54     52.63 o
  20   2  12     1564.71     1503.56     57.33 o
  22   2  12      394.66      383.31     28.03 o
 -21   3  12     1196.61     1268.38     75.89 o
 -19   3  12     2453.39     2608.04     81.28 o
 -17   3  12     2917.48     3012.52    149.91 o
 -15   3  12      533.99      591.31     34.97 o
 -13   3  12     1391.87     1368.06     87.47 o
 -11   3  12       78.63       79.74     13.87 o
  -9   3  12     6157.35     6332.27    451.80 o
  -7   3  12      263.67      253.47     20.03 o
  -5   3  12     8278.73     8834.12    809.41 o
  -3   3  12     8008.22     8752.45    661.33 o
  -1   3  12     3020.37     3151.99    255.24 o
   1   3  12      740.67      671.79     66.32 o
   3   3  12      696.20      719.53     39.96 o
   5   3  12        4.15        5.87      4.72 o
   7   3  12     2039.13     2166.95    151.09 o
   9   3  12     3845.66     4333.00    169.96 o
  11   3  12      152.63      182.58     24.86 o
  13   3  12      540.66      498.56     29.58 o
  15   3  12      134.58      140.90     18.60 o
  17   3  12     1724.38     1673.65     61.38 o
  19   3  12       44.92       42.50     12.93 o
  21   3  12        5.47       -2.85     25.79 o
 -20   4  12      146.44      182.09     20.77 o
 -18   4  12      205.05      191.49     20.78 o
 -16   4  12      399.25      391.93     36.44 o
 -14   4  12     2091.78     2167.82    153.25 o
 -12   4  12     5135.83     5439.41    521.13 o
 -10   4  12        5.66       10.26      8.29 o
  -8   4  12       37.95       23.14      9.42 o
  -6   4  12       23.88       19.92      8.39 o
  -4   4  12     2056.19     2233.20    181.74 o
  -2   4  12      788.21      851.82     44.93 o
   0   4  12      461.10      334.14     22.15 o
   2   4  12     3857.98     4056.87     83.46 o
   4   4  12     1274.37     1304.87     54.89 o
   6   4  12       25.60       12.48      6.41 o
   8   4  12      880.75      751.76     43.33 o
  10   4  12      719.90      768.84     49.64 o
  12   4  12      228.54      196.74     21.02 o
  14   4  12       10.13        4.56      9.42 o
  16   4  12     3401.28     3744.67    237.33 o
  18   4  12     2437.75     2483.22    151.40 o
  20   4  12       49.07       33.24     30.88 o
 -19   5  12      431.02      386.39     27.11 o
 -17   5  12        0.48        7.98      8.90 o
 -15   5  12     1407.88     1585.85    100.98 o
 -13   5  12     2816.07     2916.09    207.76 o
 -11   5  12     1067.62     1072.80    104.77 o
  -9   5  12     2327.98     2190.00    264.66 o
  -7   5  12      239.11      251.99     21.83 o
  -5   5  12      552.32      482.13     27.95 o
  -3   5  12        4.14        5.02      8.19 o
  -1   5  12      381.77      404.26     37.29 o
   1   5  12     1878.64     1826.78     78.21 o
   3   5  12       23.54       16.63      6.68 o
   5   5  12     2416.10     2499.55     99.21 o
   7   5  12     6106.99     6408.05    109.36 o
   9   5  12     5025.10     5627.36    282.17 o
  11   5  12       15.38       -1.02      8.84 o
  13   5  12       24.76       22.14     11.16 o
  15   5  12      528.68      516.40     32.99 o
  17   5  12       46.05       26.33     11.97 o
  19   5  12      991.93      998.09     50.65 o
 -18   6  12       46.79       67.19     14.62 o
 -16   6  12      691.92      710.72     37.98 o
 -14   6  12     3702.10     4024.83    124.14 o
 -12   6  12      497.10      483.22     29.37 o
 -10   6  12      118.54       89.37     15.75 o
  -8   6  12        0.17       12.27      8.33 o
  -6   6  12      318.07      407.93     25.71 o
  -4   6  12       59.39       37.33     11.14 o
  -2   6  12     2159.41     2050.04    181.74 o
   0   6  12       24.78       42.37     11.43 o
   2   6  12       44.96       38.15     19.61 o
   4   6  12        0.43        3.06      6.23 o
   6   6  12     2251.57     2279.44     74.93 o
   8   6  12       93.81       91.60     12.49 o
  10   6  12      300.95      294.46     36.44 o
  12   6  12        5.86        4.66      9.19 o
  14   6  12      177.02      187.72     22.92 o
  16   6  12     1170.46     1155.74     78.13 o
 -15   7  12     1351.93     1321.40    117.04 o
 -13   7  12     2044.20     2216.96     74.01 o
 -11   7  12      241.91      271.79     23.65 o
  -9   7  12        9.71       17.67     12.89 o
  -7   7  12     1299.44     1481.23     57.83 o
  -5   7  12      307.79      278.23     22.86 o
  -3   7  12        7.01       16.54     14.28 o
  -1   7  12      449.88      363.92     25.50 o
   1   7  12       10.02       24.16      9.53 o
   3   7  12      948.05      972.84     35.47 o
   5   7  12       11.68        5.91      5.91 o
   7   7  12       25.83       34.13      7.52 o
   9   7  12     1822.62     2084.42     57.97 o
  11   7  12      621.38      624.44     29.39 o
  13   7  12      138.58      107.00     19.15 o
 -12   8  12      246.09       15.98     10.59 o
 -10   8  12        3.49       11.88     10.54 o
  -8   8  12       86.96       37.61     11.85 o
  -6   8  12      456.36      551.74     31.35 o
  -4   8  12      277.10      252.02     22.18 o
  -2   8  12        7.40        6.88      8.40 o
   0   8  12       43.10       53.98     12.64 o
   2   8  12      642.60      657.69     44.35 o
   4   8  12        0.13       -5.02      6.97 o
   6   8  12       47.97       19.19      8.45 o
   8   8  12      427.58      445.85     51.77 o
  10   8  12      780.33      806.56     60.00 o
  -5   9  12     1237.28     1619.59     80.76 o
  -3   9  12     1434.46     1534.20     77.20 o
  -1   9  12       14.71       10.41     13.51 o
   1   9  12     1509.26     1903.83     64.94 o
   3   9  12      539.38      435.11    146.82 o
 -21   1  13      187.86      164.29     19.98 o
 -19   1  13        0.21        2.70      5.55 o
 -17   1  13        8.07       12.48      6.03 o
 -15   1  13      585.50      528.02     20.57 o
 -13   1  13      183.37      177.35     12.65 o
 -11   1  13        7.49        3.00      4.53 o
  -9   1  13        1.04        2.47      5.27 o
  -7   1  13      261.04      217.68     15.14 o
  -5   1  13      490.28      472.65     31.52 o
  -3   1  13     2596.50     2356.90     67.60 o
  -1   1  13        0.07        1.60      5.02 o
   1   1  13      509.55      439.68     33.35 o
   3   1  13      642.67      558.16     26.42 o
   5   1  13      241.43      217.46     15.64 o
   7   1  13      675.85      713.21     45.55 o
   9   1  13      206.87      103.58    105.31 o
  11   1  13     2025.65     1380.69    637.47 o
  13   1  13       87.59       82.21     10.90 o
  15   1  13      662.95      655.31     26.50 o
  17   1  13        7.26        3.34     13.51 o
  19   1  13       93.44       85.48     15.67 o
  21   1  13        1.96       20.59     17.45 o
 -22   2  13      223.57      246.74     34.90 o
 -20   2  13        9.83       -0.95      7.98 o
 -18   2  13      209.62      252.31     18.69 o
 -16   2  13      691.25      685.31     43.83 o
 -14   2  13      162.98      153.51     22.93 o
 -12   2  13     2993.28     2991.45     74.78 o
 -10   2  13      141.73      142.18     17.29 o
  -8   2  13       17.99       20.28      8.79 o
  -6   2  13     5008.75     5343.75    191.47 o
  -4   2  13     2962.09     2542.41    147.77 o
  -2   2  13      527.93      431.43     23.98 o
   0   2  13     1051.82     1008.23     41.61 o
   2   2  13     1931.24     1789.79     96.58 o
   4   2  13      994.68      908.11     37.39 o
   6   2  13     2064.48     2010.77     62.43 o
   8   2  13      212.44      174.19     17.03 o
  10   2  13      579.46      570.59     24.15 o
  12   2  13      147.99      161.43     27.39 o
  14   2  13       56.62       68.04     26.71 o
  16   2  13        0.07        9.90      8.27 o
  18   2  13      124.89      123.21     17.63 o
  20   2  13       29.93       25.49     11.56 o
 -21   3  13      531.41      597.67     85.77 o
 -19   3  13      406.95      403.96     27.72 o
 -17   3  13      436.59      394.60     30.19 o
 -15   3  13     1767.70     1692.59     97.05 o
 -13   3  13      136.50      133.96     17.36 o
 -11   3  13     6258.20     6463.48    401.23 o
  -9   3  13     4099.59     4243.09    217.64 o
  -7   3  13      947.51      840.26     59.06 o
  -5   3  13     3094.66     3022.12    285.04 o
  -3   3  13     6023.82     6081.55    407.87 o
  -1   3  13     5138.83     5198.30    334.06 o
   1   3  13      677.71      650.91     31.06 o
   3   3  13      311.11      322.46     16.66 o
   5   3  13     1568.00     1524.92     41.24 o
   7   3  13      193.99      152.10     13.07 o
   9   3  13     2098.97     2249.04    107.34 o
  11   3  13      565.08      550.08     31.66 o
  13   3  13      176.52      144.65     22.85 o
  15   3  13      858.39      772.50     39.41 o
  17   3  13      388.61      395.57     29.30 o
  19   3  13      141.28      145.65     20.51 o
 -20   4  13      544.29      620.49     34.89 o
 -18   4  13       55.12       45.67     13.12 o
 -16   4  13       20.85       18.92     10.46 o
 -14   4  13     1140.20     1265.24    104.77 o
 -12   4  13     6960.25     7609.62    637.40 o
 -10   4  13      113.17      111.48     16.81 o
  -8   4  13       17.60       26.10      9.76 o
  -6   4  13     3107.35     3003.94    294.07 o
  -4   4  13    12183.48    12744.31    868.31 o
  -2   4  13      768.61      725.29     95.19 o
   0   4  13      763.73      725.44     49.49 o
   2   4  13     4536.76     4832.70    324.33 o
   4   4  13     4669.77     4854.86    149.55 o
   6   4  13      623.52      610.73     30.91 o
   8   4  13       74.64       59.61      8.54 o
  10   4  13     1462.67     1546.83    111.02 o
  12   4  13     1768.42     1833.22    200.11 o
  14   4  13      202.97      189.84     22.05 o
  16   4  13       64.67       42.43     13.47 o
  18   4  13      161.64      203.40     23.61 o
 -17   5  13      473.64      467.70     30.46 o
 -15   5  13      249.22      298.99     24.66 o
 -13   5  13     1797.21     2128.12    207.52 o
 -11   5  13     2711.14     2821.09    160.20 o
  -9   5  13       68.83       58.91     13.36 o
  -7   5  13        8.64       17.77      9.65 o
  -5   5  13     1874.06     1926.59    182.59 o
  -3   5  13     1828.25     1832.88    123.91 o
  -1   5  13      361.68      384.14     48.56 o
   1   5  13      805.54      726.18     49.72 o
   3   5  13      102.96       99.81     12.12 o
   5   5  13      110.40      112.38     12.34 o
   7   5  13      116.43      118.92     11.49 o
   9   5  13      120.77      129.68     15.72 o
  11   5  13       71.94       89.34     16.81 o
  13   5  13      506.61      560.85     39.53 o
  15   5  13       46.20       40.69     13.41 o
  17   5  13        9.89        4.63     10.59 o
 -16   6  13      415.53      405.75     28.66 o
 -14   6  13        3.16       18.86     10.04 o
 -12   6  13      266.86      244.89     59.06 o
 -10   6  13     1119.96     1286.55     83.46 o
  -8   6  13        2.36       10.51      8.68 o
  -6   6  13      792.22      727.91     57.98 o
  -4   6  13     1887.19     1900.00    126.38 o
  -2   6  13        6.45       16.18      9.42 o
   0   6  13        1.13       -6.62      7.35 o
   2   6  13      487.03      506.80     29.20 o
   4   6  13     5659.00     5959.14    118.51 o
   6   6  13     1082.23     1077.01     46.89 o
   8   6  13      126.79      129.16     11.99 o
  10   6  13      851.85      904.86     43.08 o
  12   6  13     1286.80     1307.71    130.01 o
  14   6  13      696.78      611.98     38.15 o
 -13   7  13       21.42        9.79     10.70 o
 -11   7  13       74.08       64.61     15.14 o
  -9   7  13        4.72        8.46      9.46 o
  -7   7  13      232.79      197.09     21.39 o
  -5   7  13        5.76       18.09     10.31 o
  -3   7  13     1410.22     1282.77    115.19 o
  -1   7  13     1029.50      994.24     74.04 o
   1   7  13       15.02        3.52      8.29 o
   3   7  13       15.41        7.14      8.50 o
   5   7  13      254.77      199.39     16.78 o
   7   7  13      308.90      310.80     23.85 o
   9   7  13      730.79      832.81     34.07 o
  11   7  13      280.40      240.48     21.06 o
  -8   8  13      236.25      192.69     21.87 o
  -6   8  13       68.97       77.61     15.13 o
  -4   8  13      313.95      304.78     61.69 o
  -2   8  13      347.64      279.85     24.00 o
   0   8  13      733.76      744.97    112.10 o
   2   8  13       22.13       14.04      8.30 o
   4   8  13       40.44       54.21     13.72 o
   6   8  13       43.90       40.64      8.50 o
   8   8  13       79.61      117.97     16.06 o
 -20   0  14     1317.05     1393.72     55.03 o
 -18   0  14     3412.20     3633.77    103.46 o
 -16   0  14      452.38      419.23     27.19 o
 -14   0  14      497.78      395.38     25.67 o
 -12   0  14     3837.15     4163.54    136.34 o
 -10   0  14     1141.73     1029.13     41.09 o
  -8   0  14     1312.53     1374.85     48.23 o
  -6   0  14      660.16      648.41     31.73 o
  -4   0  14     9884.47    10029.83    225.25 o
  -2   0  14     1684.14     1477.26     48.24 o
   0   0  14     2396.23     2278.60    101.60 o
   2   0  14      355.67      324.41     31.65 o
   4   0  14      705.84      583.04     42.62 o
   6   0  14     5457.27     5569.65    199.50 o
   8   0  14     1878.68     1947.86     89.71 o
  10   0  14       63.18       62.54     17.14 o
  12   0  14      713.37      669.82     47.71 o
  14   0  14     1151.52     1122.24     63.31 o
  16   0  14      743.09      785.01     51.73 o
  18   0  14       19.45       25.48     16.21 o
 -21   1  14      300.58      204.75     31.50 o
 -19   1  14      471.56      448.39     24.25 o
 -17   1  14      256.64      264.07     19.23 o
 -15   1  14      100.81       76.26     11.92 o
 -13   1  14     4748.12     4935.02    142.92 o
 -11   1  14        6.63       -1.42      6.15 o
  -9   1  14     1928.04     2152.05     55.89 o
  -7   1  14      444.01      357.90     19.31 o
  -5   1  14     3299.52     3283.55     74.27 o
  -3   1  14     5004.11     5075.10    104.25 o
  -1   1  14       38.58       43.34      9.35 o
   1   1  14      122.66      131.43     14.50 o
   3   1  14       75.94       84.64     12.54 o
   5   1  14     3300.05     3177.43     67.75 o
   7   1  14     4479.91     4996.07     98.23 o
   9   1  14      106.23      112.81     14.57 o
  11   1  14      285.71      155.09    157.19 o
  13   1  14      639.75      614.39     46.79 o
  15   1  14     1490.04     1578.85     45.82 o
  17   1  14      614.68      648.72     34.66 o
  19   1  14      974.02     1168.41     67.32 o
 -20   2  14       53.43       40.96     13.67 o
 -18   2  14     1036.50     1015.66     37.32 o
 -16   2  14      569.72      546.19     26.17 o
 -14   2  14       87.80       70.44     11.42 o
 -12   2  14       15.07        7.17      6.21 o
 -10   2  14      182.40      137.15     14.24 o
  -8   2  14     2154.34     2239.15     94.03 o
  -6   2  14       32.78       54.92     11.57 o
  -4   2  14       54.59       31.36      9.27 o
  -2   2  14      378.31      360.85     22.73 o
   0   2  14      330.97      295.68     20.57 o
   2   2  14       42.54       33.97      9.63 o
   4   2  14       35.24       48.08      8.05 o
   6   2  14        2.48        3.65      8.42 o
   8   2  14     2277.54     2401.51    101.75 o
  10   2  14      681.23      596.02     44.47 o
  12   2  14      305.53      262.12     23.26 o
  14   2  14      140.83      125.84     18.12 o
  16   2  14      115.87      106.44     17.52 o
  18   2  14       82.66       81.89     16.04 o
 -19   3  14      312.27      354.84     26.69 o
 -17   3  14       45.45       16.36      8.34 o
 -15   3  14      185.15      169.70     16.55 o
 -13   3  14     1874.51     1693.52    107.55 o
 -11   3  14     1497.06     1598.12    128.24 o
  -9   3  14       49.57       62.14     13.29 o
  -7   3  14     1125.96      939.82    113.10 o
  -5   3  14        4.34       17.96      7.83 o
  -3   3  14       39.52       26.83      9.78 o
  -1   3  14       13.07       15.66      9.50 o
   1   3  14     1578.67     1758.75     58.50 o
   3   3  14     4019.24     4037.07    230.61 o
   5   3  14      397.94      389.20     19.13 o
   7   3  14       87.41       93.94     11.69 o
   9   3  14      144.57      107.78     20.69 o
  11   3  14      204.37      231.93     42.46 o
  13   3  14     2905.81     3056.56     93.23 o
  15   3  14       22.06       16.54     10.70 o
  17   3  14     1746.95     1918.21     69.47 o
 -18   4  14      863.85      920.57     36.17 o
 -16   4  14      146.75      121.08     17.96 o
 -14   4  14       14.29        4.26      8.63 o
 -12   4  14      240.56      211.57     40.30 o
 -10   4  14       86.92       49.74     12.92 o
  -8   4  14      528.37      496.81     63.85 o
  -6   4  14      178.02      189.81     19.74 o
  -4   4  14     5471.67     5773.16    241.57 o
  -2   4  14      869.11      763.72     55.90 o
   0   4  14      370.63      283.38     29.26 o
   2   4  14     1583.12     1461.90     96.58 o
   4   4  14       11.61        4.50      6.13 o
   6   4  14     3323.84     3517.36    127.04 o
   8   4  14     1022.68     1126.43     40.80 o
  10   4  14      184.04      132.64     27.79 o
  12   4  14      173.18      183.15     24.71 o
  14   4  14      119.52      137.36     20.30 o
  16   4  14      244.55      214.97     24.24 o
 -17   5  14       51.33       26.54     11.97 o
 -15   5  14      131.29      118.78     18.86 o
 -13   5  14      521.66      500.87     31.15 o
 -11   5  14      590.48      585.47     33.52 o
  -9   5  14      408.84      332.90     56.13 o
  -7   5  14      168.23      136.11     18.01 o
  -5   5  14       55.70       59.68     13.43 o
  -3   5  14     1359.25     1314.22     50.70 o
  -1   5  14      236.75      222.72     21.17 o
   1   5  14      144.40      115.81     16.59 o
   3   5  14      191.67      172.17     19.11 o
   5   5  14      225.28      212.93     16.61 o
   7   5  14      227.93      203.82     14.52 o
   9   5  14      100.42      104.84     14.31 o
  11   5  14      855.52      900.20     63.77 o
  13   5  14      374.74      436.16     51.34 o
  15   5  14       37.87       46.15     14.18 o
 -14   6  14      248.46      220.23     23.68 o
 -12   6  14      303.67      298.26     42.85 o
 -10   6  14        0.21        7.14      9.79 o
  -8   6  14       27.95       13.34      9.70 o
  -6   6  14      136.34      100.01     20.30 o
  -4   6  14        6.21        2.86      7.90 o
  -2   6  14     1316.94     1296.33     92.95 o
   0   6  14       57.68       26.93     10.99 o
   2   6  14       32.81       20.66     10.05 o
   4   6  14      261.50      286.70     22.94 o
   6   6  14      325.13      301.54     17.38 o
   8   6  14        0.04        2.86      7.04 o
  10   6  14       42.40       41.21     10.85 o
  12   6  14       13.72       47.09     23.16 o
 -11   7  14     1612.10     1573.42     90.17 o
  -9   7  14      322.87      297.70     39.37 o
  -7   7  14        4.38        6.66      9.10 o
  -5   7  14      449.16      512.88    115.81 o
  -3   7  14     2260.77     2246.43    223.35 o
  -1   7  14     1688.33     1759.17    159.74 o
   1   7  14      884.58      727.31    119.67 o
   3   7  14     1853.86     1962.42    131.40 o
   5   7  14     1079.47     1299.25     50.24 o
   7   7  14     1270.21     1362.42     37.98 o
   9   7  14      662.04      722.21     32.58 o
  -4   8  14      623.30      582.92     34.14 o
  -2   8  14      955.51     1029.28     45.99 o
   0   8  14      871.05      751.08     64.47 o
   2   8  14       96.74       89.66     19.17 o
 -19   1  15       40.98       36.52     10.55 o
 -17   1  15       87.85       91.33     13.51 o
 -15   1  15       68.85       77.14     12.53 o
 -13   1  15     1473.57     1402.67     44.09 o
 -11   1  15      726.74      747.25     30.27 o
  -9   1  15      994.57      952.65     34.07 o
  -7   1  15      910.55      811.30     30.51 o
  -5   1  15     1386.48     1330.99     40.61 o
  -3   1  15      741.24      672.56     26.66 o
  -1   1  15     2057.58     2091.44     54.28 o
   1   1  15     1711.99     1627.55     45.54 o
   3   1  15      680.06      638.07     30.99 o
   5   1  15     3195.03     3438.37     73.32 o
   7   1  15     1231.91     1217.72     35.95 o
   9   1  15     1979.71     2183.79     70.93 o
  11   1  15      211.32      168.46     29.18 o
  13   1  15        9.92        9.79      9.61 o
  15   1  15      922.35     1029.13     64.54 o
  17   1  15        0.40      -14.67     12.51 o
 -18   2  15       35.34       66.74     12.28 o
 -16   2  15      689.41      560.98     31.67 o
 -14   2  15      605.10      512.13     31.22 o
 -12   2  15      794.67      647.17     28.54 o
 -10   2  15      116.16       92.40     12.52 o
  -8   2  15      198.02      192.44     19.88 o
  -6   2  15       78.10       37.81     10.22 o
  -4   2  15      308.45      279.89     20.75 o
  -2   2  15      881.38      902.65     49.41 o
   0   2  15       39.12       29.03      9.04 o
   2   2  15     1023.96     1052.94     41.97 o
   4   2  15      479.52      418.64     20.45 o
   6   2  15     1776.06     1777.71     46.52 o
   8   2  15        6.56        5.00      5.58 o
  12   2  15     1224.56     1295.44     91.41 o
  14   2  15       47.47       39.48     12.76 o
  16   2  15      525.24      529.71     33.25 o
 -17   3  15      186.65      207.74     18.87 o
 -15   3  15      587.07      498.90     26.04 o
 -13   3  15       35.54       26.95      9.36 o
 -11   3  15      207.97      228.43     22.34 o
  -9   3  15      269.85      277.32     24.31 o
  -7   3  15      235.92      278.70     23.11 o
  -5   3  15      163.51      124.25     20.69 o
  -3   3  15      501.33      523.68     29.55 o
  -1   3  15     2189.76     2251.34    159.27 o
   1   3  15      260.69      216.18     33.43 o
   3   3  15      382.29      356.04     24.45 o
   5   3  15     8311.16     9402.84    228.67 o
   7   3  15     6174.14     6836.02    160.81 o
   9   3  15     3215.75     3632.79     81.09 o
  11   3  15     1917.63     2028.23    164.60 o
  13   3  15     2890.68     3071.96    251.61 o
  15   3  15     1019.38     1079.20     49.35 o
  17   3  15        0.22        6.81      9.45 o
 -16   4  15      239.89      229.25     24.45 o
 -14   4  15      182.85      215.91     23.08 o
 -12   4  15        8.81        0.22      8.78 o
 -10   4  15      995.78     1026.76    117.74 o
  -8   4  15      213.72      260.47     23.63 o
  -6   4  15     1334.80     1189.23     56.90 o
  -4   4  15      208.98      182.60     23.55 o
  -2   4  15      444.63      526.29     41.54 o
   0   4  15     2564.32     2544.95     97.20 o
   2   4  15     1042.82     1112.38     47.71 o
   4   4  15      129.69      129.47     23.47 o
   6   4  15     4678.53     5177.30    106.28 o
   8   4  15      755.71      892.86     44.89 o
  10   4  15      964.14     1035.56     38.18 o
  12   4  15       97.63       86.63     19.15 o
  14   4  15     1240.23     1276.93     99.59 o
 -15   5  15       62.28       53.48     24.86 o
 -13   5  15       14.23       33.77     12.88 o
 -11   5  15       10.06       19.33     10.83 o
  -9   5  15      127.27      126.36     19.45 o
  -7   5  15       43.07       25.68     11.35 o
  -5   5  15       36.84       31.64     10.81 o
  -3   5  15       72.52       82.65     15.05 o
  -1   5  15      787.95      733.76     80.14 o
   1   5  15     2856.89     2878.03    151.17 o
   3   5  15        5.26       13.93      9.33 o
   5   5  15      758.75      754.60     40.18 o
   7   5  15      993.89     1105.63     46.96 o
   9   5  15     1085.18     1057.50     59.82 o
  11   5  15       69.00       76.73     12.86 o
  13   5  15     1287.39     1474.75     85.54 o
 -12   6  15       41.83       28.36     19.92 o
 -10   6  15       82.34       81.87     16.32 o
  -8   6  15       10.33       31.06     11.97 o
  -6   6  15      466.04      348.70     26.72 o
  -4   6  15     1049.12     1018.18     45.80 o
  -2   6  15     1326.50     1506.17     91.56 o
   0   6  15       16.59        6.84     10.19 o
   2   6  15        4.85        4.81      8.94 o
   4   6  15       97.21       84.97     16.05 o
   6   6  15      223.40      276.96     17.25 o
   8   6  15        1.24        7.47      8.33 o
  10   6  15      869.85      850.99     43.35 o
  -7   7  15      206.81      251.76     31.89 o
  -5   7  15      208.85      161.46     26.64 o
  -3   7  15      604.45      566.19     33.94 o
  -1   7  15      180.35      207.53     36.83 o
   1   7  15       54.75       42.74     13.21 o
   3   7  15      352.83      367.14     33.04 o
   5   7  15       21.83       35.89     10.09 o
 -18   0  16       25.84       20.38     20.07 o
 -16   0  16     1191.21     1202.99     75.81 o
 -14   0  16     4513.93     5087.75    198.41 o
 -12   0  16      673.35      683.56     55.28 o
 -10   0  16        9.60       63.62     21.93 o
  -8   0  16     7832.85     7921.60    279.02 o
  -6   0  16       73.11       97.74     24.55 o
  -4   0  16       30.40       25.32     13.59 o
  -2   0  16      135.50      161.20     27.48 o
   0   0  16     1129.87      961.34     61.92 o
   2   0  16       23.97        5.56     10.65 o
   4   0  16      678.09      644.50     49.10 o
   6   0  16      266.76      274.54     34.28 o
   8   0  16     1877.15     1990.63     96.51 o
  10   0  16      180.28      221.88     30.57 o
  12   0  16        2.49       -8.34     15.13 o
  14   0  16      785.74      799.68     56.51 o
  16   0  16      883.51      849.71     58.06 o
 -17   1  16       63.44       37.70     11.97 o
 -15   1  16     2751.60     2885.73     73.92 o
 -13   1  16     1422.14     1456.55     46.38 o
 -11   1  16       89.07       73.62     15.96 o
  -9   1  16       10.85       12.06     10.43 o
  -7   1  16      933.97      927.46    107.08 o
  -5   1  16     1104.56     1081.07     47.65 o
  -3   1  16      280.38      280.40     24.73 o
  -1   1  16       47.31       15.67      8.70 o
   1   1  16      190.54      209.02     21.89 o
   3   1  16      377.25      328.07     24.61 o
   5   1  16        0.38        2.52      7.86 o
   7   1  16        0.21       -0.80      8.23 o
   9   1  16     1974.97     2290.06     75.21 o
  11   1  16      632.50      611.30     51.88 o
  13   1  16       51.32       65.88     20.38 o
  15   1  16      977.38     1099.39     68.87 o
 -16   2  16      425.73      409.25     28.66 o
 -14   2  16      363.78      286.59     24.78 o
 -12   2  16      714.40      617.98     28.71 o
 -10   2  16       47.74       54.90     11.32 o
  -8   2  16     3342.05     3247.24    124.37 o
  -6   2  16     1969.71     1984.97    120.67 o
  -4   2  16       89.21      117.46     22.39 o
  -2   2  16      185.90      124.48     16.36 o
   0   2  16     2831.39     2838.04     83.39 o
   2   2  16      545.52      589.68     36.98 o
   4   2  16       15.08       11.93      8.16 o
   6   2  16      129.12      136.52     13.75 o
   8   2  16     4598.61     5366.15    108.86 o
  10   2  16     2540.03     3037.93     87.66 o
  12   2  16      536.28      486.54     47.25 o
  14   2  16      242.84      236.24     34.90 o
 -15   3  16      727.53      623.94     30.23 o
 -13   3  16      312.56      314.76     25.82 o
 -11   3  16        3.00        5.12     10.58 o
  -9   3  16      800.61      918.86     43.07 o
  -7   3  16      447.41      457.31     56.13 o
  -5   3  16       55.10       45.32     12.07 o
  -3   3  16      232.99      245.92     22.50 o
  -1   3  16       52.98       43.34     11.57 o
   1   3  16       57.56       30.63     13.82 o
   3   3  16      694.16      698.81     35.45 o
   5   3  16     1611.48     1575.43     45.25 o
   7   3  16     1834.68     2046.95     54.27 o
   9   3  16       27.09       34.15     11.65 o
  11   3  16     1059.38     1272.35     43.76 o
  13   3  16       19.58       30.71     11.95 o
 -14   4  16     1305.82     1448.65     95.89 o
 -12   4  16       31.78       32.13     12.46 o
 -10   4  16        1.01        8.01      9.82 o
  -8   4  16      502.25      489.76     31.36 o
  -6   4  16      774.76      747.03     49.18 o
  -4   4  16      166.05      207.63     21.47 o
  -2   4  16      576.96      595.92     33.22 o
   0   4  16      105.22      124.13     22.00 o
   2   4  16      130.21      117.15     21.08 o
   4   4  16      379.42      327.79     25.16 o
   6   4  16     1872.09     1986.61     53.86 o
   8   4  16      399.83      424.22     22.61 o
  10   4  16       25.60       22.90      9.43 o
  12   4  16       28.14        6.76      8.28 o
 -11   5  16       90.45       35.02     13.06 o
  -9   5  16       98.91      133.61     20.13 o
  -7   5  16        0.04        4.23      8.37 o
  -5   5  16     1193.55     1093.33     90.25 o
  -3   5  16      884.92      878.28     46.01 o
  -1   5  16      113.33      131.66     18.25 o
   1   5  16       27.40       27.30     11.11 o
   3   5  16      108.38      114.17     17.50 o
   5   5  16       27.28       20.83     10.59 o
   7   5  16       14.40       14.38     10.22 o
   9   5  16       24.15       15.83      8.76 o
  11   5  16      101.68       88.12     14.40 o
  -8   6  16      313.33      309.61     27.51 o
  -6   6  16      238.11      204.55     23.63 o
  -4   6  16     2245.27     2505.63    163.83 o
  -2   6  16      478.68      591.04     42.46 o
   0   6  16        8.81        5.13     11.50 o
   2   6  16      243.96      297.50     25.84 o
   4   6  16        8.78       12.35     10.83 o
   6   6  16        0.05        6.17      8.77 o
 -15   1  17       25.22       58.33     17.45 o
 -13   1  17       98.39       59.10     38.99 o
 -11   1  17      440.02      569.12     35.72 o
  -9   1  17       72.84       53.18     14.90 o
  -7   1  17      362.37      274.73     27.29 o
  -5   1  17        0.04        5.01      8.23 o
  -3   1  17      261.42      249.36     47.71 o
  -1   1  17      174.32      143.78     32.12 o
   1   1  17     1388.13     1414.30     57.10 o
   3   1  17       18.50       24.63      9.31 o
   5   1  17      225.89      199.75     22.11 o
   7   1  17      780.57      796.73     46.17 o
   9   1  17      369.41      370.81     27.35 o
  11   1  17        9.03       15.44     17.76 o
  13   1  17      131.60      103.92     26.71 o
 -14   2  17      364.52      416.40     25.08 o
 -12   2  17      379.66      337.90     23.00 o
 -10   2  17        0.04       -8.40      6.19 o
  -8   2  17       15.77       42.62     10.70 o
  -6   2  17        5.87       25.68      8.94 o
  -4   2  17       37.38       45.98     10.27 o
  -2   2  17      172.45      108.70     25.17 o
   0   2  17      400.02      389.73     39.22 o
   2   2  17      645.45      748.57     54.66 o
   4   2  17      118.27      152.25     27.64 o
   6   2  17      128.76       44.16     17.29 o
   8   2  17     1087.63     1183.38     69.17 o
  12   2  17      398.60      449.02     46.94 o
 -13   3  17     3437.46     3643.82     89.95 o
 -11   3  17      971.62     1042.82     63.75 o
  -9   3  17      441.89      442.59     57.44 o
  -7   3  17     1140.91     1126.73     63.77 o
  -5   3  17     2218.26     2170.90    164.98 o
  -3   3  17      285.13      249.25     44.93 o
  -1   3  17       12.30       11.49      9.82 o
   1   3  17     4046.76     4479.64    326.88 o
   3   3  17      322.64      268.69     23.96 o
   5   3  17      113.53      103.15     17.19 o
   7   3  17        1.92       11.49      8.89 o
   9   3  17       21.55       30.29     10.67 o
  11   3  17      280.82      340.23     32.99 o
 -12   4  17     1297.84     1289.77     75.51 o
 -10   4  17      664.54      592.05     35.87 o
  -8   4  17      304.70      283.29     26.37 o
  -6   4  17      935.88      921.80     43.97 o
  -4   4  17     1004.27      959.78     44.31 o
  -2   4  17       81.33       96.30     16.55 o
   0   4  17       49.74       68.91     14.64 o
   2   4  17       91.78      109.48     17.68 o
   4   4  17      512.11      567.11     44.70 o
   6   4  17      102.20      116.77     18.03 o
   8   4  17      203.97      239.27     24.16 o
  10   4  17        4.69       -0.34      7.49 o
  -9   5  17       58.30       22.68     21.93 o
  -7   5  17     1078.80     1191.97    130.09 o
  -5   5  17     2862.69     2868.62    290.21 o
  -3   5  17       62.50      118.12     18.06 o
  -1   5  17      119.52      116.20     18.06 o
   1   5  17        2.82        5.55      9.27 o
   3   5  17      668.76      791.49     40.28 o
   5   5  17      457.65      554.73     33.57 o
   7   5  17      219.60      211.04     23.19 o
   0   6  17     1530.78     1625.67     69.72 o
 -12   0  18        2.95       -1.08     16.21 o
 -10   0  18     1447.16     1469.19     88.17 o
  -8   0  18       14.86       17.14     17.29 o
  -6   0  18     4045.50     4704.20    189.15 o
  -4   0  18     2439.22     2300.68    113.34 o
  -2   0  18        1.55        0.15     10.19 o
   0   0  18      173.42      169.23     30.57 o
   2   0  18      125.93      187.91     31.96 o
   4   0  18      182.37      283.80     37.98 o
   6   0  18      210.96      218.95     33.97 o
   8   0  18       83.44      107.62     26.09 o
 -13   1  18     1728.37     1712.39     98.05 o
 -11   1  18       55.03       71.82     17.25 o
  -9   1  18      588.69      550.66     36.55 o
  -7   1  18     1981.08     2048.07     75.72 o
  -5   1  18     2206.44     2268.36     80.09 o
  -3   1  18      841.64      787.36     42.03 o
  -1   1  18       13.21       30.42     11.22 o
   1   1  18      539.30      538.22     34.05 o
   3   1  18      365.80      352.25     27.48 o
   5   1  18      211.60      206.88     32.12 o
   7   1  18     1052.42     1135.01     51.55 o
   9   1  18      551.79      672.45     55.90 o
  11   1  18       13.72        6.95     19.76 o
 -12   2  18      725.97      912.09     69.48 o
 -10   2  18      321.88      347.26     31.33 o
  -8   2  18        1.90        1.02     10.97 o
  -6   2  18       25.59       24.08     12.00 o
  -4   2  18        7.56       31.07     11.43 o
  -2   2  18        0.04       -0.04     10.58 o
   0   2  18        7.15        9.28      9.80 o
   2   2  18      313.13      393.30     38.52 o
   4   2  18        0.20       16.21     13.74 o
   6   2  18      223.46      156.11     29.18 o
   8   2  18       32.23       32.60     12.72 o
  -9   3  18        2.84        3.11      8.81 o
  -7   3  18      361.15      359.32     31.34 o
  -5   3  18        0.07        1.04      8.13 o
  -3   3  18       14.91       29.33     10.94 o
  -1   3  18       89.82       73.80     19.22 o
   1   3  18     1759.93     1869.08    172.94 o
   3   3  18      148.93      137.90     19.30 o
   5   3  18      735.11      717.38     56.67 o
   7   3  18      948.49      988.98     66.24 o
  -8   4  18       25.14       31.50     12.56 o
  -6   4  18      257.95      258.76     31.19 o
  -4   4  18      586.31      470.12     31.16 o
  -2   4  18      197.18      200.71     22.81 o
   0   4  18       51.42       35.45     12.36 o
   2   4  18      169.31      160.28     23.08 o
   4   4  18      257.96      244.77     24.43 o
   6   4  18      418.26      427.70     30.06 o
  -9   1  19       44.52        8.67     12.55 o
  -7   1  19      185.24      179.26     70.72 o
  -5   1  19      719.85      657.94     39.41 o
  -3   1  19       59.53       82.32     16.98 o
  -1   1  19       17.07       15.03     10.66 o
   1   1  19       13.26       14.23     10.00 o
   3   1  19      270.65      305.16     29.36 o
   5   1  19      823.76      737.90     41.97 o
   7   1  19      121.52      118.01     20.25 o
  -8   2  19       16.54        9.88     12.60 o
  -6   2  19      204.15      124.18     92.57 o
  -4   2  19      408.00      496.67     34.05 o
  -2   2  19      334.13      343.71     30.73 o
   0   2  19     2386.41     2757.50     93.68 o
   2   2  19      143.14      116.64     19.70 o
   4   2  19     3582.35     4118.89    194.55 o
   6   2  19     4640.10     5630.33    408.25 o
  -5   3  19       87.62       97.45     19.47 o
  -3   3  19        5.23       44.01     20.07 o
  -1   3  19      433.33      489.78     48.02 o
   1   3  19       53.52      107.16     27.95 o
   3   3  19     1492.76     1885.94    101.60 o
 
